# Supplementary material for: A Replicable and Generalizable Neuroimaging‐Based Indicator of Pain Sensitivity Across Individuals
Source: Adv Sci (Weinh). 2025 Sep 5;12(44):e03373. doi: 10.1002/advs.202503373 (PMC12667548; doi:10.1002/advs.202503373)
Supplement: Supplementary file 2 — Supporting Information [file ADVS-12-e03373-s001.csv]

indx_sorted	region	aal_indx	r2_after_lesion	r2_decrease
1	Cerebelum_6_L	9041	0.181203184	0.060487848
2	Cerebelum_8_L	9061	0.109578464	0.132112567
3	Supp_Motor_Area_R	2402	0.099994942	0.14169609
4	Vermis_6	9130	0.086078808	0.155612223
5	Postcentral_R	6002	0.077631945	0.164059086
6	Vermis_8	9150	0.075396334	0.166294698
7	Cingulum_Ant_L	4001	0.070020823	0.171670209
8	Vermis_7	9140	0.057986589	0.183704443
9	Supp_Motor_Area_L	2401	0.046644531	0.195046501
10	Frontal_Inf_Tri_R	2312	0.039252496	0.202438536
11	Amygdala_L	4201	0.035780412	0.20591062
12	Frontal_Inf_Oper_L	2301	0.032036426	0.209654606
13	Cerebelum_3_R	9022	0.030948249	0.210742782
14	Rolandic_Oper_L	2331	0.026835277	0.214855755
15	Vermis_4_5	9120	0.026610197	0.215080835
16	Frontal_Mid_R	2202	0.026584575	0.215106457
17	Temporal_Sup_R	8112	0.021925968	0.219765064
18	Cerebelum_3_L	9021	0.018272557	0.223418475
19	Lingual_L	5021	0.016659098	0.225031933
20	Vermis_3	9110	0.013336337	0.228354695
21	SupraMarginal_L	6211	0.009071078	0.232619953
22	Hippocampus_L	4101	0.00391143	0.237779602
23	Calcarine_R	5002	0.002572418	0.239118613
24	Frontal_Sup_Orb_L	2111	0.001060416	0.240630616
25	Paracentral_Lobule_R	6402	-0.003144032	0.244835064
26	Rolandic_Oper_R	2332	-0.006204492	0.247895524
27	Amygdala_R	4202	-0.008237905	0.249928936
28	Caudate_R	7002	-0.010060505	0.251751537
29	Frontal_Inf_Oper_R	2302	-0.011439452	0.253130483
30	Cerebelum_7b_R	9052	-0.011479375	0.253170406
31	Occipital_Inf_L	5301	-0.012830786	0.254521818
32	Hippocampus_R	4102	-0.013079856	0.254770887
33	Thalamus_R	7102	-0.014629242	0.256320273
34	SupraMarginal_R	6212	-0.016568111	0.258259142
35	Lingual_R	5022	-0.021540848	0.26323188
36	Insula_R	3002	-0.022803815	0.264494847
37	Cerebelum_Crus1_L	9001	-0.022839149	0.26453018
38	Frontal_Inf_Tri_L	2311	-0.023681085	0.265372116
39	Cerebelum_4_5_R	9032	-0.024758127	0.266449158
40	ParaHippocampal_L	4111	-0.025662889	0.26735392
41	Cerebelum_Crus1_R	9002	-0.028567686	0.270258718
42	Postcentral_L	6001	-0.028703683	0.270394715
43	Cerebelum_9_R	9072	-0.029020354	0.270711385
44	Insula_L	3001	-0.029207505	0.270898537
45	Vermis_9	9160	-0.033403126	0.275094157
46	Putamen_L	7011	-0.033569444	0.275260475
47	Cingulum_Mid_L	4011	-0.034317504	0.276008535
48	Precentral_R	2002	-0.035443284	0.277134316
49	Putamen_R	7012	-0.037860284	0.279551315
50	Caudate_L	7001	-0.039235985	0.280927017
51	Heschl_R	8102	-0.043508103	0.285199134
52	Precentral_L	2001	-0.044817787	0.286508818
53	Pallidum_R	7022	-0.046165824	0.287856855
54	Cerebelum_10_L	9081	-0.046331673	0.288022705
55	Pallidum_L	7021	-0.047126615	0.288817646
56	Frontal_Med_Orb_L	2611	-0.047608134	0.289299166
57	Vermis_1_2	9100	-0.050441632	0.292132663
58	Fusiform_L	5401	-0.051204243	0.292895274
59	Heschl_L	8101	-0.053525162	0.295216194
60	Vermis_10	9170	-0.054326396	0.296017428
61	Paracentral_Lobule_L	6401	-0.054531736	0.296222767
62	Thalamus_L	7101	-0.056418622	0.298109653
63	Temporal_Pole_Sup_L	8121	-0.056514629	0.29820566
64	Cingulum_Ant_R	4002	-0.05817576	0.299866792
65	Frontal_Sup_Medial_L	2601	-0.060290333	0.301981365
66	Temporal_Mid_R	8202	-0.061103065	0.302794097
67	Parietal_Inf_L	6201	-0.061496721	0.303187753
68	Cingulum_Mid_R	4012	-0.063602943	0.305293975
69	Parietal_Sup_R	6102	-0.064995127	0.306686158
70	Angular_L	6221	-0.072031214	0.313722245
71	Cingulum_Post_R	4022	-0.072604424	0.314295455
72	Cerebelum_4_5_L	9031	-0.074231106	0.315922138
73	Cerebelum_9_L	9071	-0.075093792	0.316784823
74	Cerebelum_10_R	9082	-0.080028958	0.32171999
75	Cingulum_Post_L	4021	-0.082616789	0.324307821
76	Cerebelum_Crus2_R	9012	-0.088943231	0.330634263
77	Temporal_Sup_L	8111	-0.089552242	0.331243273
78	Frontal_Mid_Orb_L	2211	-0.090120541	0.331811572
79	Occipital_Inf_R	5302	-0.091584259	0.33327529
80	Rectus_R	2702	-0.097094187	0.338785219
81	Frontal_Mid_L	2201	-0.100967765	0.342658797
82	Frontal_Med_Orb_R	2612	-0.101024188	0.342715219
83	Temporal_Mid_L	8201	-0.104630867	0.346321898
84	Olfactory_R	2502	-0.104919345	0.346610377
85	Olfactory_L	2501	-0.109620358	0.351311389
86	ParaHippocampal_R	4112	-0.110904524	0.352595556
87	Fusiform_R	5402	-0.111989808	0.35368084
88	Precuneus_R	6302	-0.112691911	0.354382943
89	Cuneus_L	5011	-0.1129481	0.354639131
90	Precuneus_L	6301	-0.113032328	0.35472336
91	Parietal_Sup_L	6101	-0.115623085	0.357314116
92	Frontal_Sup_L	2101	-0.117516067	0.359207099
93	Rectus_L	2701	-0.118649811	0.360340842
94	Parietal_Inf_R	6202	-0.1198227	0.361513731
95	Cuneus_R	5012	-0.125286331	0.366977363
96	Temporal_Inf_L	8301	-0.125690392	0.367381423
97	Frontal_Sup_R	2102	-0.130291229	0.37198226
98	Cerebelum_7b_L	9051	-0.138814918	0.38050595
99	Temporal_Pole_Mid_L	8211	-0.141179832	0.382870863
100	Frontal_Sup_Medial_R	2602	-0.143477141	0.385168173
101	Angular_R	6222	-0.154084868	0.3957759
102	Occipital_Sup_L	5101	-0.155440302	0.397131334
103	Occipital_Mid_L	5201	-0.163956186	0.405647217
104	Frontal_Inf_Orb_L	2321	-0.175497628	0.417188659
105	Frontal_Sup_Orb_R	2112	-0.181888884	0.423579916
106	Frontal_Mid_Orb_R	2212	-0.193144628	0.434835659
107	Occipital_Mid_R	5202	-0.209713465	0.451404497
108	Temporal_Inf_R	8302	-0.222977518	0.464668549
109	Occipital_Sup_R	5102	-0.239942255	0.481633287
110	Frontal_Inf_Orb_R	2322	-0.28071289	0.522403921
111	Temporal_Pole_Mid_R	8212	-0.283241421	0.524932453
112	Cerebelum_8_R	9062	-0.327399895	0.569090926
113	Calcarine_L	5001	-0.362881945	0.604572976
114	Cerebelum_Crus2_L	9011	-1.222322767	1.464013799
115	Temporal_Pole_Sup_R	8122	-2.146552542	2.388243574
116	Cerebelum_6_R	9042	-5.163617538	5.405308569
