# Supplementary material for: A Replicable and Generalizable Neuroimaging‐Based Indicator of Pain Sensitivity Across Individuals
Source: Adv Sci (Weinh). 2025 Sep 5;12(44):e03373. doi: 10.1002/advs.202503373 (PMC12667548; doi:10.1002/advs.202503373)
Supplement: Supplementary file 3 — Supporting Information [file ADVS-12-e03373-s004.csv]

SubID	Age	Sensitivity	Gender	laser.pain.threshold	cold.pain.threshold.Log	cold.pain.tolerance.log	cold.pain.threshold.intensity	cold.pain.tolerance.intensity	diastolic.blood.pressure	systolic.pressure	vonfrey.GEOMEAN	cortisol.nmol.L	FPQ.mild.pain	FPQ.severe.pain	FPQ.Medical.pain	PASS	PCS.Rumiting	PCS.exaggeration	PCS.Helplessness	PAVQ	BDI	BAS	BIS	LOT_R	PSQI.sleep.quality	PSQI.Sleep.latency	PSQI.Sleep.time	PSQI.Sleep.efficiency	PSQI.Sleep.disorder	PSQI.hypnotic	PSQI.Daytime.Dysfunction	IRIC.PT	IRIC.FS	IRIC.EC	IRIC.PD	BigFive.Nervous	BigFive.extroversion	BigFive.Prudence	BigFive.Exterl.openness	BigFive.Agreeableness	STAI.T	STAI.S
47	22	High	2	2.25	0.01	1.05	5.5	8	63	117	0.14	9.5	21	36	34	37	3	4	6	35	24	31	12	15	1	0	1	1	2	0	2	16	5	15	10	44	31	39	40	43	50	30
51	40	High	2	3.25		2.48	0	2	86	125		9.02	22	40	22	37	3	0	2	34	13	30	16	20	2	0	1	0	2	0	2	17	10	14	12	34	49	56	27	41	35	32
54	23	High	2	2.25	-1	-0.03	10	10	53	105	0.28	10.32	25	38	23	41	12	6	13	50	4	25	14	23	1	2	0	1	1	0	2	15	20	19	10	23	43	47	52	38	36	30
55	20	High	1	3	1.23	1.44	8	9	104	183	0.16	10.98	15	24	16	19	9	2	4	23	5	26	17	20	0	1	0	0	1	0	1	11	13	18	3	25	47	51	34	47	35	33
57	18	High	1	2.5	0.86	1.34	9	10	73	133	0.53	11	17	28	23	35	8	4	5	34	19	26	13	14	2	2	1	0	2	0	2	20	11	23	13	47	32	42	32	40	56	43
58	25	High	2	2.25	1.04	1.43	7	8	61	114	0.86	9.22	20	31	24	49	13	8	12	34	28	18	12	17	1	1	1	0	1	0	2	12	13	23	11	37	37	40	48	36	55	40
60	19	High	1	2.25	1.37	2.48	6	6	84	155	0.12	12.91	14	31	20	34	4	0	3	22	2	26	18	21	0	0	0	0	1	0	0	12	16	14	4	28	41	46	36	45	34	24
61	23	High	2	2.75	0.98	1.26	8	8	61	110	0.5		40	43	42	60	7	6	7	48	12	18	11	22	2	3	0	0	1	0	2	11	13	12	13	32	45	46	33	44	42	38
62	19	High	1	3	1.16	1.85	8	8	68	149	4.49	10.63	19	36	22	21	3	2	6	22	8	31	13	13	1	1	1	0	1	0	2	11	11	13	10	38	36	39	30	41	46	29
63	17	High	2	3.5	0.7	1.52	6.5	7.3	78	133		26.49	25	33	25	46	5	5	8	30	36	29	13	16	2	3	1	0	1	0	3	9	16	13	14	41	30	31	43	38	51	47
64	22	High	1	3	0.95	1.85	6.8	7	90	150		19.25	20	33	35	28	9	4	5	39	15	30	12	14	0	0	1	3	1	0	2	12	17	10	7	37	32	34	43	37	43	28
65	19	High	2	3.5	1.67	2.28	7	7	93	149		11.47	32	34	37	40	11	5	10	47	3	22	16	25	0	0	0	0	0	0	1	10	17	14	7	25	52	55	44	44	29	26
66	19	High	2	3	0.53	1.76	8.1	8.1	75	130	0.09	6.37	30	43	27	56	8	2	5	37	13	27	12	18	0	1	1	0	1	0	1	10	20	18	14	41	44	42	36	38	46	48
67	21	High	2	1.5	0.95	1.18	8	8	76	125	0.96	31.02	20	42	31	32	3	3	1	40	6	23	6	14	0	1	0	3	1	0	2	14	22	17	9	38	38	39	34	40	50	23
68	21	High	1	3	1.21	2.48	5.8	6.2	77	131	0.3	16.67	16	35	15	26	11	3	7	50	14	18	12	19	3	3	0	3	1	0	3	16	14	14	1	36	38	50	45	39	36	28
69	24	High	1	2.75	1.65	1.97	7	7	86	145	0.65	15.72	14	27	23	22	7	3	4	46	9	28	18	25	0	0	1	0	1	0	1	12	11	12	2	22	48	44	36	43	32	20
72	21	High	2	2.25	1.58	1.73	6	8	72	118	0.17	13.35	16	42	34	57	10	6	14	28	17	31	10	17	2	1	1	0	1	0	1	13	20	15	16	52	42	36	44	41	55	37
73	20	High	1	3.5	1.12	1.44	8	10	75	129	0.18	26.51	33	45	43	55	14	5	12	48	9	23	13	22	1	2	1	0	0	0	2	13	16	15	14	28	41	40	39	45	44	29
74	18	High	2	2.5	1.01	1.67	5	8	89	143	0.19	32.65	23	35	33	43	7	10	4	55	15	22	12	23	1	2	1	2	2	0	3	15	21	19	12	41	50	42	34	36	48	37
75	21	High	1	3.25	1.57	1.96	4	7	75	132	0.55	16.48	11	35	25	42	1	2	1	23	8	21	13	21	1	1	0	0	0	0	1	12	21	17	9	31	51	54	42	46	36	44
76	21	High	2	2.5	0.91	1.3	7	8	77	119	0.29	5.43	18	28	14	35	6	3	4	20	9	26	17	20	1	1	0	0	0	0	2	16	11	10	5	27	39	43	37	39	32	20
77	43	High	1	2.25	1.06	1.46	7	7	92	162	1.71	8.83	18	34	20	16	1	1	3	15	6	32	17	25	0	0	1	0	0	0	1	16	13	16	8	24	39	48	41	43	35	31
78	19	High	2	2.5	1.03	1.49	6	7	75	115	0.14	12.53	34	36	26	46	5	5	6	39	14	19	11	17	1	2	1	0	2	0	1	20	17	16	15	38	37	45	44	36	49	34
79	19	High	2	2.25	0.9	1.72	7	8	73	118	0.25	25.27	38	42	46	76	14	7	21	51	19	24	7	19	2	2	1	0	1	0	2	18	15	24	13	46	47	36	42	37	50	33
80	24	High	2	3	1.56	1.73	8	8	72	105	0.46	6.04	31	40	37	68	12	10	18	33	4	19	12	25	0	0	0	0	1	0	1	12	14	16	16	33	39	41	35	42	40	33
81	20	High	2	1.75	0.36	1.1	8	8	74	117	0.12	12.37	35	47	41	80	14	12	17	52	1	15	8	22	0	2	1	0	2	0	2	16	19	12	9	31	51	47	48	40	41	32
82	20	High	2	2.5	0.58	1.4	7	7	70	121	0.12	9.67	25	39	31	48	8	6	10	35	0	31	13	19	0	0	0	0	1	0	1	13	18	14	11	30	37	42	40	43	34	37
83	35	High	1	2	0.32	1.17	8	9	85	118	0.21	14.53	17	27	26	39	6	4	14	35	0	31	14	26	0	0	0	0	1	0	3	12	8	18	10	23	37	35	34	50	37	23
84	29	High	1	2.25	0.68	1.19	7	7	91	133	0.37	16.11	23	41	25	28	6	5	7	37	14	31	12	23	1	0	1	3	1	0	2	15	19	18	10	26	39	47	40	48	41	30
85	23	High	2	2.75	0.83	1.31	8	9	83	129	0.3	11.8	31	43	31	66	11	7	15	38	5	30	13	22	2	1	1	0	1	0	2	13	20	22	11	34	50	46	36	44	39	30
86	22	High	2	1.5	0.4	1.13	7	9	71	123	0.34	17.81	23	31	26	42	6	2	3	28	2	28	14	26	2	1	1	0	1	0	3	13	17	20	11	33	47	44	42	42	37	26
87	25	High	1	3.75	0.56	1.14	5	5	69	128	0.2	13.69	18	34	30	41	4	3	2	33	7	28	14	19	0	0	0	0	1	0	2	16	15	14	8	35	40	48	43	53	40	29
88	20	High	2	1.5	0.68	1.47	7	7	60	122	0.2	9.86	28	43	23	42	8	6	13	38	10	32	14	21	1	1	1	0	1	0	3	15	18	10	13	38	32	32	41	45	51	45
89	19	High	2	2.25	0.8	1.49	8	8	72	126	0.52	12.07	27	42	42	51	11	6	7	55	9	18	12	24	2	3	1	0	2	0	3	17	18	16	8	24	38	44	45	38	39	27
90	19	High	2	2.75	0.9	1.37	8	8	75	113	1.39	10.55	27	45	34	71	16	12	14	64	6	20	7	25	0	1	1	0	1	0	2	19	24	18	16	33	49	45	51	36	41	20
91	19	High	2	1.75	0.55	1.41	4	5	69	109	0.24		31	33	38	47	10	8	12	34	21	27	8	15	0	2	1	0	1	0	1	10	19	16	15	46	36	38	46	45	59	60
92	19	High	2	2.5	0.78	1.01	5	7	76	116	1.62	10.09	19	32	19	49	9	5	10	34	1	30	12	21	1	0	0	0	0	0	1	12	14	14	10	35	46	42	44	48	40	32
94	21	High	2	2.25	0.9	1.59	9	9	73	116	0.46	9.6	24	37	32	53	10	8	12	44	9	36	17	24	0	0	0	0	1	0	1	15	16	15	9	26	39	40	34	38	34	40
95	19	High	2	2	0.9	1.11	9	10	78	121	0.94	10.59	25	33	37	71	13	9	13	45	5	23	8	26	0	0	1	0	1	0	2	17	22	21	15	27	48	46	42	46	27	22
97	19	High	2	1.75	0.88	1.15	6	6	70	124	2.48	15.38	23	32	29	41	0	2	6	29	3	29	14	18	0	0	1	0	1	0	1	14	15	20	10	34	42	31	41	46	40	30
98	19	High	2	1	0.86	1.49	8	9	62	121	0.68	4.71	15	34	26	37	7	6	6	29	17	35	14	22	0	0	1	0	1	0	2	15	17	13	9	39	39	39	37	44	50	44
99	18	High	1	3	1.01	1.53	6	7	81	122	0.94	6.8	31	41	30	61	12	8	9	60	17	22	9	23	1	0	1	0	1	0	2	17	23	22	10	40	42	29	44	39	36	30
100	23	High	1	2.75	0.79	2	7	8	92	130	0.12	12.12	14	37	24	47	7	7	6	31	8	30	13	24	1	2	0	0	1	0	3	9	14	16	7	31	42	49	45	37	39	40
101	20	High	1	2	0.92	1.35	8	8	78	140	0.42	13.19	23	35	31	54	7	4	9	31	11	29	13	25	0	0	1	0	1	0	1	16	17	14	10	35	37	39	43	38	48	36
102	21	High	1	2.25	0.88	1.9	8	8	77	126	0.3	11.12	21	35	28	72	10	6	8	58	7	27	12	18	1	0	1	0	1	0	2	11	16	10	10	40	41	34	38	35	41	38
103	18	High	1	2.25	0.61	1.19	6	7	75	126	0.78	18.89	14	29	25	52	14	5	8	50	19	28	17	21	1	1	1	0	1	0	2	3	15	12	13	42	45	24	39	37	58	38
104	20	High	1	2.5	0.81	1.21	9	10	88	135	0.94	12.14	25	39	23	46	3	5	2	38	17	26	9	17	2	1	0	0	2	0	3	11	15	14	13	50	33	28	51	40	58	55
105	21	High	2	2.5	0.7	1.49	8	8.5	72	107	1.62	24.98	15	28	28	50	7	3	7	38	14	24	9	21	3	0	1	3	1	0	3	15	8	19	13						53	33
106	20	High	2	2.75	0.99	1.65	5	7	68	115	0.57	11.56	23	26	27	35	9	4	9	33	8	18	14	24	0	0	0	0	1	0	2	12	15	11	9	30	40	35	38	34	41	36
107	25	High	2	2.25	1.09	1.89	9	9	93	130	0.12	25.03	13	30	28	29	6	5	10	29	8	38	11	13	0	1	0	0	0	0	1	10	12	15	13	44	35	39	38	51	45	37
108	19	High	1	2	1.01	1.78	9	10	67	132	0.19	12.24	12	34	24	49	2	5	3	31	23	21	8	18	1	1	1	3	1	0	3	11	24	15	10	44	26	43	43	37	57	46
109	25	High	1	2.75	0.68	1.18	6	8	76	128	0.22	9.85	14	25	18	31	7	0	6	18	11	21	12	15	0	0	0	0	1	0	1	19	16	17	8	26	57	37	36	40	42	26
110	23	High	1	2.5	0.87	1.53	7	7	84	129	0.08	22.66	19	34	29	38	7	3	6	26	5	28	14	26	1	1	0	0	1	0	1	16	19	22	12	27	43	45	43	46	30	30
111	24	High	1	2.5	1.1	2.48	6	7	89	135	1.35	28.46	17	30	19	22	6	2	3	30	3	26	16	24	0	1	1	0	1	0	1	15	19	14	5	21	51	46	39	41	38	23
113	20	High	1	1.5	0.43	0.72	9	9	79	148	1.16	9.59	22	35	26	44	9	4	8	43	1	18	12	24	1	1	1	0	1	0	1	16	19	19	10	28	46	47	37	43	34	24
114	18	High	2	2	1.14	1.29	9	10	73	108	0.64	22.28	17	32	29	22	1	1	4	22	29	30	9	14	2	2	1	1	2	1	3	9	22	21	12	45	46	36	44	42	53	29
115	22	High	2	2.75	0.86	1.39	8.6	9.2	71	114	0.27	13.16	22	36	30	49	10	6	6	43	2	23	13	27	0	0	1	0	0	0	1	17	17	21	12	33	45	28	38	43	37	40
116	24	High	1	2.5	1.16	1.41	10	10	87	142	2.61	16.08	13	20	12	30	8	6	6	25	26	29	13	21	1	1	0	3	1	0	1	8	11	13	9	28	33	30	35	40	49	21
117	22	High	2	2	1.42	1.52	10	10	80	134	1.62	8.07	23	35	19	17	4	4	3	34	8	18	13	27	1	1	1	0	1	0	1	13	23	16	7	33	46	46	43	33	33	27
118	20	High	2	3	0.73	1.31	10	10	77	123	3.08	7.28	27	36	35	49	13	8	11	42	6	19	16	26	1	2	1	0	1	0	1	10	19	22	7	26	51	49	43	44	31	21
119	20	High	1	2.5	0.3	1.04	8.5	9.5	81	136	1.45	6.51	33	41	31	38	14	8	11	39	4	23	11	22	0	0	1	0	0	0	2	15	14	11	11	28	44	39	46	40	35	33
120	35	High	1	2.75	0.75	1.21	9	9	88	137	0.3	10.34	11	33	23	31	9	6	7	46	8	29	12	23	0	0	1	3	0	0	1	13	15	21	7	32	38	44	38	43	41	23
121	19	High	2	3	0.41	0.94	8	8	71	111	1.8	23.04	26	39	37	52	7	9	8	38	11	23	13	15	2	1	1	1	2	1	3	10	20	16	13	44	41	48	42	34	53	36
122	33	High	1	2.75	1.59	2.48	3	3	87	140	2.02	7.48	14	25	16	36	3	1	3	39	5	30	17	22	1	1	0	0	1	0	2	15	18	18	0	30	43	47	40	41	34	29
123	28	High	2						78	117											0																					29
124	24	High	1	3	0.71	1.33	6	7	74	124	1.62	9.94	29	39	33	32	8	3	1	27	5	18	12	27	0	0	0	0	1	0	1	16	23	19	14	25	45	47	50	44	29	21
125	19	High	2	3.25	1.24	1.9	8	9	83	128	1.89	10.66	23	31	32	53	6	6	7	29	10	26	12	24	1	1	1	1	1	0	2	11	14	19	10	32	50	41	34	50	38	34
126	19	High	2	2.25	1.38	2.23	7	8	76	124	1.36	10.49	29	43	34	55	10	8	11	47	0	26	10	18	0	0	1	0	1	0	2	12	10	14	9	38	39	37	35	40	50	43
127	22	High	1	2.75	1.61	2.1	8	8	84	138	1.12	9.49	16	28	15	28	7	5	7	34	6	32	16	23	1	0	0	0	1	0	1	14	12	12	3	23	42	45	38	37	35	35
128	19	High	2	2.75	0.3	0.76	6	6.7	75	130	0.27	18.61	28	41	28	49	10	4	7	37	9	32	13	22	0	0	0	0	1	0	1	12	15	15	14	30	48	43	38	42	39	39
129	24	High	1	2.25	1.01	1.36	9	9	78	137	2.48	12.54	26	39	30	61	6	6	12	31	13	22	6	25	1	0	0	0	1	0	1	13	20	20	19	43	33	49	35	29	43	22
130	22	High	1	2.25	0.48	1.13	7	10	74	139	2.74	17.04	12	12	15	26	1	4	0	12	9	17	11	17	1	2	0	2	1	0	2	14	11	14	14	39	32	39	43	34	50	34
131	21	High	1	1.5	0.74	1.29	10	10	84	126	1.76	14.39	34	41	29	52	12	7	12	34	14	29	14	27	2	0	0	0	2	0	2	14	15	20	9	29	39	48	38	49	39	24
132	18	High	2	2.75	0.81	1.27	10	10	82	132	1.04	8.43	20	35	26	53	11	7	10	41	24	30	12	24	1	1	1	0	1	0	2	15	19	19	13	26	41	43	37	41	39	35
133	25	High	1	1.5	0.82	1.39	10	10	78	127	1.13	20.37	28	42	35	48	7	4	10	71	4	24	8	20	1	0	0	0	1	0	0	10	11	14	18	51	33	40	38	27	52	31
134	19	High	2	2.75	1.14	1.35	7	10	75	118	3.08	25.74	22	34	25	39	10	5	6	40	8	29	14	24	2	3	1	1	1	0	3	14	15	19	7	26	40	35	41	49	39	37
135	20	High	2	2.75	0.5	1.42	8	8	72	125	2.61	9.39	28	39	36	39	7	6	4	28	12	27	12	23	2	1	1	0	1	0	1	16	17	16	10	32	45	40	43	39	50	35
136	20	High	2	1.75	0.58	1.12	7	8	77	126	0.16	21.61	30	46	38	48	4	3	2	29	1	25	14	26	1	2	1	3	1	0	2	13	23	18	13	36	49	42	40	40	45	36
137	50	High	2	1.5	0.49	0.83	7	8	89	144	0.17	13.27	15	15	23	40	6	3	8	33	13	21	11	19	0	1	0	0	1	0	1	16	11	22	9	29	39	54	42	43	33	36
138	19	High	2	2	0.32	1.03	7.5	7.5	60	105	0.87	13	40	43	40	49	8	6	7	43	0	19	6	26	1	2	1	0	1	0	3	14	18	21	15	37	48	42	28	41	44	32
139	41	High	1	3.5	1.01	1.46	8	8	82	139	0.18	7.83	23	33	26	16	2	0	1	5	12	27	12	27	0	0	0	0	0	0	1	15	9	14	8	13	44	47	40	49	50	20
140	31	High	2	2.75	1.02	1.19	6	6	70	120	0.41	11.58	29	37	36	60	6	3	9	48	18	24	13	21	0	0	1	0	1	0	1	18	17	16	16	30	44	55	35	39	37	42
141	19	High	2	1.75	0.8	1.58	9	8	74	119	0.15	9.47	33	42	50	54	11	8	9	40	4	28	14	17	0	0	1	0	1	0	3	16	16	16	16	44	33	30	39	35	44	42
142	18	High	2	2.25	0.79	1.03	8	8	78	131	0.28	12.77	32	44	35	60	8	7	15	44	4	29	12	23	0	0	1	0	1	0	2	14	17	15	9	29	46	48	39	39	38	36
143	49	Low	1	3.25	0.74	0.92	9	9	102	142	0.23	10.16	10	10	10	25	1	0	5	33	8	29	22	28	0	0	0	0	0	0	0	16	20	18	0	12	55	54	37	41	37	32
144	20	High	2	3.25	1.68	1.8	5	8	70	119	1.68	8.79	25	37	37	45	4	4	7	42	2	28	12	22	0	0	0	0	0	0	2	17	22	20	12	36	45	43	44	42	42	34
145	19	High	2	3	0.51	0.91	8	7	66	105	0.14	25.58	25	39	27	32	6	2	2	28	7	25	18	22	0	0	2	1	0	0	2	13	14	9	6	22	50	46	40	35	33	30
146	20	High	2	2.25	1.05	1.47	10	10	53	97	0.1	12.5	20	35	25	25	3	2	5	34	8	23	13	25	2	2	0	2	1	0	1	15	16	18	11	30	41	48	41	40	32	32
148	23	High	2	2.5	0.85	1.17	9	9	79	122	0.66	7.89	28	38	26	34	10	8	8	52	18	24	15	24	0	0	1	0	1	0	2	18	13	19	9	26	45	43	41	36	36	28
149	20	Low	2	3	1.01	2.48	2	7	62	109	0.22	18.38	23	31	27	50	5	5	8	39	29	30	13	24	2	1	1	3	1	0	3	8	12	11	7	30	39	28	36	37	48	25
150	23	High	2	3	0.95	1.3	9	8	72	118	0.19	13.06	19	30	23	39	9	5	6	39	17	30	14	20	2	3	0	1	2	0	2	14	21	18	11	43	38	41	41	49	50	39
151	18	High	2	2.5	0.13	1.34	10	10	69	127	2.24	16.84	27	43	39	54	10	7	2	47	6	19	8	15	2	2	2	0	1	0	2	13	10	20	15	51	30	39	37	21	56	59
152	18	Low	2	3	1.34	1.81	4	6	69	114	0.38	16.84	25	35	25	32	5	3	7	29	0	25	10	16	1	3	1	0	1	0	2	17	11	15	10	41	37	47	37	40	48	27
154	20	Low	2	2.75	0.69	1.1	10	10	57	101	1.8	14.56	32	43	37	76	7	7	17	61	13	26	14	22	1	1	1	0	1	0	1	20	13	16	20	31	41	38	38	40	38	33
155	19	Low	2	2.25	0.27	0.8	8	9	81	122	5.74	7.72	28	34	33	18	2	1	6	35	10	25	16	24	1	1	1	0	1	0	1	7	19	16	7	25	49	44	42	46	36	42
157	19	Low	2	3	0.58	0.68	10	10	81	134	1.99	19.36	36	45	38	60	12	7	6	40	5	20	11	23	3	3	0	0	1	0	1	20	21	17	16	20	55	44	40	44	39	28
158	18	Low	2	3.25	0.38	0.9	5	8	84	131	1.04	19.62	25	37	36	53	10	7	11	41	23	29	14	14	1	1	0	0	1	0	1	5	13	13	10	46	36	36	35	33	56	41
159	25	Low	1	3.5	1.57	1.83	5	6	71	111	0.15	15.05	17	35	31	36	14	4	5	38	7	14	14	27	2	2	1	0	1	0	2	17	16	20	6	30	53	43	45	45	42	40
160	19	High	2	2.25	0.53	1.01	7	8	70	119	0.27	9	24	26	34	45	5	4	4	31	12	31	9	21	2	1	2	0	1	0	3	10	12	15	13	39	30	36	38	43	59	47
161	23	High	2	2.25	0.77	0.97	8	10	70	108	1.04	13.75	42	49	46	62	8	7	14	40	16	20	13	28	1	1	0	0	1	0	1	19	17	18	16	21	45	58	37	48	22	20
162	22	High	2	2.25	0.76	1.17	10	10	60	101	0.5	14.95	32	40	38	62	14	10	12	29	3	24	8	26	1	1	1	0	2	0	1	12	18	20	16	34	48	41	40	46	47	30
163	33	Low	1	3	0.25	0.93	7	7	92	152	0.31	7.02	28	26	22	59	10	7	11	55	16	29	13	17	1	0	1	0	2	0	2	14	16	20	7	28	47	46	45	50	34	41
164	21	High	2	1	0.4	1.22	10	10	71	115		13.99	30	48	48	48	9	6	7	41	15	28	14	19	0	1	2	1	1	0	1	14	16	20	13	26	49	47	37	42	42	30
165	20	High	2	2.25	0.18	1.07	7	7	85	125	0.48	28.99	16	40	27	73	11	7	11	33	11	25	11	21	2	2	2	3	1	0	3	17	16	17	14	32	54	43	35	51	44	36
166	21	High	2	2	0.82	1.25	10	10	74	121	0.58	15.88	17	25	27	36	6	3	10	25	9	34	9	15	0	0	1	0	1	0	2	20	20	14	9	33	39	39	51	50	49	42
167	21	High	2	1	1.58	1.58	8	8	77	118	0.99	38.94	22	31	33	28	6	5	5	27	21	28	12	26	1	2	0	0	1	0	1	14	22	12	14	33	42	43	41	39	38	28
168	24	High	1	1.5	0.96	2.25	5	8	78	137	0.71		20	25	26	39	10	5	8	38	11	21	15	21	1	2	0	0	1	0	1	14	16	15	7	25	41	48	39	39	36	32
169	25	Low	2	3	1.21	2.02	10	10	74	112	0.68		26	43	35	46	4	2	5	62	3	21	13	23	1	2	1	0	1	0	2	10	11	20	15	40	40	38	35	39	46	23
197	20	Low	2	2.5	1.02	1.3	8	9	67	104	0.48	20.31	24	36	30	38	6	4	5	25	22	26	13	24	0	1	0	0	1	0	1	5	20	16	5	16	48	45	39	47	27	27
228	21	Low	1	2.25	1.23	1.43	4	5	82	143	0.54	19.79	18	18	16	31	3	2	2	26	2	18	8	19	1	0	0	0	2	0	1	9	9	17	8	22	42	46	28	40	40	34
229	19	High	1	2.25	0.68	1.21	9	10	73	121	0.11	15.04	19	37	28	39	4	5	3	40	1	25	8	14	1	1	1	0	1	0	0	13	17	16	20	41	32	41	42	39	59	44
230	22	High	2	2.25	1.03	2.21	6	7	58	101	0.1	13.08	12	38	25	25	6	1	1	33	4	31	15	20	1	1	0	0	1	0	1	16	12	17	4	28	32	53	47	46	39	29
231	22	High	2	1.75	0.28	1.07	9	10	70	97	0.14	19.32	25	37	30	35	5	4	4	51	18	22	14	19	1	0	1	0	1	0	1	13	24	18	15	24	46	49	47	37	29	44
232	22	High	2	1.5	0.27	1.06	8	8	75	122	0.08	10.76	25	33	27	34	5	6	5	33	17	31	12	19	0	0	1	0	1	0	1	15	13	14	11	37	38	35	41	47	40	34
233	22	High	1	2.25	0.48	1.13	5	8	82	134	0.17	8.67	26	36	23	40	6	5	8	28	31	19	11	24	1	2	2	1	2	0	1	20	24	14	15	26	50	45	39	45	39	34
234	21	High	2	1.75	0.91	1.38	6	7	61	105	0.12	14.21	16	36	26	46	9	5	8	36	6	23	15	19	2	2	1	0	1	0	2	10	13	14	12	31	43	37	38	37	46	44
235	18	Low	2	2.25	0.97	1.34	8	6	47	100	0.68	7.91	22	41	32	42	7	10	13	26	5	23	6	12	0	0	2	0	0	0	0	15	18	20	20	56	33	40	48	22	68	21
236	20	Low	2	2.5	0.43	1.04	8	9	62	102	0.11	11.83	27	40	36	44	6	4	9	26	4	30	13	25	0	1	0	0	1	0	1	10	20	14	13	25	41	48	41	47	43	39
237	21	Low	1	2.25	0.3	1	7	8	75	127	0.12	9.43	30	45	26	32	2	4	10	39	9	24	17	23	0	1	1	1	1	0	1	16	4	23	3	19	50	44	28	47	40	27
238	18	Low	2	2.25	0.65	0.96	8	9	61	104	0.23	5.01	19	39	29	38	8	3	7	26	9	28	14	22	1	0	1	0	1	0	2	12	18	12	11	30	47	42	35	37	37	37
241	24	High	2	2.25	1.36	1.67	9	10	70	113	0.28		25	40	36	54	6	5	8	38	6	32	12	24	0	1	0	0	1	0	1	17	18	20	15	30	38	41	36	45	41	42
242	23	Low	2	2.75	0.72	1.29	9	9	69	111	0.71		30	42	36	56	12	7	5	43	13	22	11	23	0	1	0	0	1	0	2	16	23	20	9	26	43	55	45	49	30	30
243		Low		1.75					74	123											3																					43
244	19	High	2	2	1	1.59	2	4	71	105	0.15	4.55	18	32	23	36	8	4	9	29	0	29	15	19	1	2	1	0	1	0	1	13	16	16	9	33	43	39	44	46	42	46
245	18	Low	2	3.25	0.83	1.41	7	7	83	109	0.12	5.55	32	47	36	20	7	4	3	63	4	27	14	25	0	1	1	0	1	0	3	18	17	20	11	25	45	38	49	43	37	30
246	20	Low	2	3.5	1.45	2.48	3	7	77	123	0.93	12	25	41	31	43	8	3	9	32	0	17	14	26	1	1	1	0	1	0	2	15	17	17	8	22	54	53	31	46	31	42
247	19	High	2	2.5	0.54	1.34	8	8	61	122	0.53	22.7	22	37	26	52	13	4	8	34	14	18	21	28	0	0	0	0	0	0	0	20	8	24	0						23	20
248	18	Low	2	2	0.84	1.93	7	9	62	100	0.64	12.95	29	46	36	34	6	0	7	24	4	25	11	26	1	1	1	0	1	0	1	13	24	18	8	31	49	37	40	49	42	27
249	19	Low	2	2.25	0.93	1.22	6	9	83	130	0.12		30	45	35	24	4	0	2	20	8	15	11	26	0	0	1	0	1	0	1	19	15	22	7	15	51	49	35	45	25	21
250	17	Low	2	2.75	1.28	1.66	9	9	75	128	0.21		26	30	28	38	6	7	13	29	16	27	13	19	1	1	0	0	1	0	2	11	8	22	15	38	49	48	40	38	41	33
251	19	Low	2	2.75	1.3	1.69	9	9	59	120	0.7	13.64	24	40	24	38	9	2	8	33	8	23	13	23	0	0	1	0	1	0	1	12	18	19	11	17	52	40	41	45	29	36
252	18	Low	1	4	1.32	1.41	4	6	75	129	0.22	16.58	23	34	25	21	0	1	0	52	6	15	13	23	0	0	2	0	1	0	2	15	21	19	6	22	53	44	34	40	32	32
253	20	Low	1	3.25	0.98	1.19	10	10	77	123	0.58	11.37	15	41	24	28	5	6	5	35	20	26	12	22	2	2	1	0	1	0	3	12	7	13	10	37	48	41	30	37	41	22
254	18	High	2	2	0.57	1.25	7	7	64	119	0.1		14	29	24	22	8	3	7	30	7	31	13	27	1	0	1	0	1	0	2	7	13	18	8	28	45	35	33	47	37	30
255	23	High	2	2	0.75	1.58	9.5	10	70	117	0.25	17.71	25	43	34	50	6	7	9	30	5	35	10	24	1	3	0	2	1	0	1	7	18	16	17	42	29	33	34	45	49	43
256	18	High	1	1.25	0.26	1.11	7	7	61	111	2.48	11.53	17	38	31	48	8	6	5	45	1	27	13	18	2	2	1	0	1	0	2	11	21	19	13	41	41	53	39	40	48	38
257	23	Low	2	2.75	0.93	1.1	7	8	49	101		12.52	13	37	34	62	10	6	9	42	3	21	13	21	1	1	1	1	1	0	1	11	21	19	10	25	45	51	34	46	33	30
258	18	Low	2	2.5	0.59	1.42	8	9	61	111		23.76	20	30	21	42	5	6	7	33	8	29	14	25	0	0	0	0	1	0	2	16	19	19	11	28	38	45	45	31	41	43
259	23	Low	2	3.5	0.83	0.92	4	4	73	129	0.1	7.16	23	39	32	45	7	3	9	39	11	29	13	21	1	1	1	0	0	0	2	12	18	18	15	34	47	43	40	45	43	28
261	18	Low	2	2.5	0.36	1.54	7	8	54	97	0.52	5.08	17	31	38	41	3	6	5	37	21	26	12	20	0	1	0	0	0	0	2	14	22	10	11	31	30	41	43	40	35	36
262	25	High	2	1.75	0.8	1.11	7	8	64	107			32	39	35	48	8	4	7	40	7	32	13	21	2	3	1	0	2	1	3	11	15	15	5	34	33	40	33	36	48	36
263	18	Low	2	3.25	0.33	0.92	6	7			0.67	7.17	17	28	22	37	4	1	1	30	9	19	15	20	1	1	1	0	1	0	2	10	17	18	10	22	44	43	45	38	39	24
266	19	Low	1	3.25	0.56	1.28	6	8	80	127	1.45	8.85	14	34	20	33	7	4	3	46	12	19	10	25	1	1	1	0	1	0	2	16	20	18	9	25	49	48	38	45	27	23
267	26	Low	1	2.25	0.73	0.96	9	9	73	140	2.35	9.03	22	39	34	50	10	5	14	51	1	31	14	21	1	2	1	0	1	0	3	8	11	10	3	38	36	43	37	37	52	41
268	17	Low	1	4	0.98	1.28	8	8	79	134	0.09	26.66	16	16	18	7	2	0	3	6	0	25	10	20	1	0	1	0	1	0	1	9	12	12	4	31	39	33	38	40	49	48
269	20	High	2	3	0.92	1.34	9	9	65	115	0.24	11.76	25	39	34	53	3	2	13	41	0	24	15	25	1	3	1	0	2	1	2	12	12	19	9	16	53	50	34	44	32	37
270	18	Low	2	2	0.79	1.42	10	10	64	128	0.18	4.96	22	41	35	36	4	3	7	33	6	24	10	22	0	1	1	0	1	0	2	19	22	16	11	31	31	41	47	43	50	32
271	23	Low	2	3	0.99	1.33	3	6	43	129	0.42	8.47	23	33	29	69	7	8	5	36	4			27	0	0	0	0	0	0	1	11	12	18	9	27	44	42	31	44	40	31
272	19	Low	1	2.5	1.16	1.36	8	9	79	125	0.12	10.82	10	27	14	16	4	2	0	42	9	17	24	29	1	0	1	0	1	0	2	19	20	20	0	12	60	56	39	49	28	22
273	18	High	1	2.25	0.6	1.24	7	8	75	121	0.18	9.48	17	27	26	27	1	3	3	28	15	31	12	24	1	0	1	0	1	0	1	16	14	16	8	28	45	45	39	42	33	43
274	20	Low	2	2.25	0.95	1.05	3	8	62	123	0.18	18.38	14	29	28	22	6	0	6	33	12	30	16	23	0	1	1	0	1	0	0	15	16	19	7	24	48	43	45	41	37	29
275	18	Low	2	3.25	1.13	1.85	4	4	78	124	0.08	14.59	21	35	22	47	8	6	9	36	7	35	16	20	1	0	1	0	1	0	1	14	14	10	8	25	44	44	37	40	36	31
276	17	Low	2	2.25	0.51	0.89	8	10	62	98	0.38		24	38	26	64	6	7	12	40	8	27	8	20	1	0	1	0	1	0	1	11	17	13	16	36	33	42	40	47	46
277	22	Low	2	2.5	0.82	1.67	8	8	100	156	1.51	13.68	17	33	37	43	8	3	8	36	9	33	12	22	1	0	1	0	1	0	2	9	8	18	10	38	33	33	33	39	51	38
278	18	High	2	1.75		1.13	8	10	75	126	0.42	3.52	26	43	40	50	11	9	17	41	1	15	10	21	2	0	1	0	2	0	3	15	21	19	10	25	52	44	37	44	44	50
279	25	Low	1		0.53	1.14	8	10	89	144	0.7		40	45	37	53	10	7	9	56	4	32	13	23	0	0	0	0	1	0	2	17	18	19	14	43	31	37	38	42	45	37
280	19	Low	1	3.75	0.78	1.37	10	10	70	120	0.54	21.75	21	35	26	40	5	2	6	21	12	17	9	23	2	1	0	0	1	0	3	12	13	13	8	30	41	36	40	36	38	44
281	24	Low	1	2.5	0.76	1.03	10	10	81	136	0.35		22	36	30	70	11	7	7	42	9	30	15	23	0	1	0	0	1	0	1	17	17	17	10	29	44	43	38	41	39	37
282	20	Low	1	2.75	0.53	1.58	5	7	64	109	0.3	7.79	20	37	24	34	1	2	4	50	10	20	7	26	0	1	1	0	0	0	2	20	15	19	13	35	43	47	42	43	44	24
283	23	High	1	1.5	0.64	1.21	10	10	58	118	1.8		39	50	44	79	7	6	3	58	1	17	12	25	2	0	0	0	1	0	1	19	13	19	11	26	55	55	39	56	29	22
284	22	Low	2	1.75	0.4	0.79	10	10	52	95	0.84		24	41	34	68	12	10	13	34	11	29	10	19	1	2	0	0	1	0	3	12	12	17	15	40	43	37	37	46	55	35
285	24	Low	2	2.75	0.34	0.84	7	10	61	118	0.23		33	38	37	45	5	6	5	40	5	24	15	24	1	2	0	0	1	0	1	19	19	20	6	27	46	45	47	39	30	34
286	18	Low	2	2.25	1.03	1.35	10	10	76	118	0.55	10.91	15	30	26	27	8	2	6	36	16	25	10	17	0	0	1	0	0	0	0	16	16	21	15	44	38	38	36	37	45	20
287	19	Low	1	2.25	1.36	1.7	8	8	73	121	0.25	10.55	18	21	30	12	3	1	0	12	15	24	16	22	1	1	1	0	1	0	1	15	17	13	10	29	47	42	39	40	36	41
288	18	Low	2	3	0.65	1.68	7	7	66	113	0.25	5.54	22	28	23	42	9	4	12	35	14	23	11	16	1	0	1	0	1	0	3	19	18	17	13	44	44	28	49	41	50	46
289	19	Low	1	2	0.88	1.18	10	9	58	116	0.85	8.75	34	42	34	38	2	3	3	39	15	48	22	18	2	1	1	0	1	1	3	10	14	14	9	29	39	42	36	42	42	35
290	24	Low	2	1.5	0.79	0.79	8	4	74	119	0.34	7.7	17	28	20	35	11	4	6	24	15	32	18	20	2	0	0	0	1	0	1	13	12	13	10	31	33	41	40	33	41	26
291	18	Low	2	1.75	0.88	1.55	9	9	71	118	1.62		19	41	24	39	8	3	4	40	0	30	8	14	0	0	1	0	1	0	3	15	16	21	15	39	35	40	35	55	53	33
292	25	Low	2	2.25	0.74	0.9	9	9	63	119	0.91	12.95	35	47	45	52	5	6	10	45	12	31	13	19	0	2	0	0	1	0	2	13	22	21	6	43	35	44	43	38	42	31
293	21	Low	1	2	0.29	1.13	8	8	71	124	0.15	12.42	35	35	31	34	11	6	5	33	17	32	11	14	1	1	0	0	1	0	1	11	20	20	11	38	26	32	41	42	51	26
294	25	High	2	1.5	0.76	0.99	8	9	66	132	0.18	14.04	30	48	36	54	9	5	20	38	1	25	12	25	1	2	0	0	1	0	2	17	21	21	12	35	35	45	41	57	44	27
295	18	Low	1	3.25	0.03	0.82	8	9	81	125	1.8	5.4	15	30	21	30	6	1	5	49	8	23	14	26	1	0	0	0	0	0	0	11	10	16	8	24	60	44	36	44	21	23
296	20	Low	1	1.75	0.38	1.32	10	10	65	118	0.11	15.74	20	42	39	64	13	6	7	33	17	45	18	23	1	1	1	0	1	0	2	17	12	13	13	25	37	42	34	54	36	37
297	28	Low	1	2	1.76	1.93	9	10	92	144	3.68	15.8	31	37	30	52	8	4	9	25	20	32	10	23	1	0	0	0	1	0	0	16	13	12	13	33	30	41	33	52	37	22
298	20	Low	1	3	1.01	1.56	7	8	88	140	0.34	10.93	21	28	18	20	5	2	2	16	1	28	17	26	1	1	0	0	1	0	1	13	11	9	6	26	46	46	37	47	41	37
299	21	Low	1	2	1.32	2.48	5	5	78	134	0.23	9.22	28	43	29	42	9	5	3	50	12	25	14	26	0	1	1	0	1	0	2	15	21	17	7	28	52	44	50	42	25	35
300	23	High	2	1.5	1.08	1	10	10	73	127	0.48	13.77	24	42	30	39	13	6	4	34	9	31	14	17	1	1	0	0	2	0	2	15	23	14	6	45	37	33	41	46	62	40
301	20	Low	1	2.75	0.75	0.85	7	7	54	95	0.44	7.74	26	45	28	58	14	9	16	36	4	30	11	18	1	1	0	0	2	0	3	10	9	17	14	42	43	45	37	43	54	46
302	18	High	1	1	1.62	1.95	7	7	70	130	0.13	10.63	13	28	21	11	2	1	2	21	0	18	16	26	0	0	1	0	0	0	2	10	23	20	4	15	53	55	49	46	29	29
303	21	Low	2	3.5	1.22	1.45	7	8	75	123	0.23	9.87	21	33	25	63	5	3	10	33	7	27	12	22	0	1	0	0	1	0	1	15	14	7	7	39	31	34	43	30	39	21
304	20	Low	1	2.75	0.86	1.23	6	6	73	146	0.81	14.4	22	36	25	42	5	2	4	31	2	30	16	22	1	1	1	0	1	0	0	13	19	18	6	31	46	44	40	40	37	38
305	20	Low	2	2.5	0.77	1.18	8	8	61	118	0.12		19	34	23	40	5	4	6	24	6	31	14	22	1	1	1	0	1	0	1	15	14	17	12	30	49	43	36	42	39	35
306	20	High	1	1	0.86	1.61	9	10	69	125	0.67	9.62	15	11	13	8	0	0	0	6	4	35	18	21	1	0	1	0	0	0	1	14	13	19	5	26	39	42	42	48	44	35
307	19	Low	2	2.25	1.16	1.47	10	10	77	121	0.35	15.73	20	39	34	55	13	9	13	34	13	29	14	23	1	0	1	0	1	1	3	7	16	21	13	40	39	36	47	41	43	37
308	22	High	1	2	0.64	0.9	9	9	69	125	0.22	20.25	31	47	31	45	13	9	10	34	15	20	12	24	1	1	1	0	1	0	1	13	15	17	18	28	41	37	40	36	44	34
309	24	High	2	2.25	0.88	1.18	9	9	63	113	0.25	7.4	29	39	31	43	9	4	11	40	3	31	12	20	1	2	0	0	0	0	2	16	16	16	11	44	39	41	36	43	46	33
310	26	Low	1	2.25	0.78	1.32	8	8	46	112	0.58	18.41	29	40	38	45	13	4	10	38	13	23	14	26	1	0	0	3	1	0	1	12	17	20	9	20	44	49	40	43	29	37
311	25	Low	1	1.75	0.83	1.55	8	8	63	113	0.24	6.1	21	32	23	44	8	7	8	39	38	28	12	20	1	0	1	0	1	0	2	13	14	17	13	40	42	38	38	37	42	30
312	23	Low	2	2.5	0.85	1.16	8	8	46	112	0.09	12.5	26	36	30	27	3	2	5	24	26	26	13	16	1	2	0	0	1	0	2	19	23	22	13	38	38	44	40	44	44	41
313	21	Low	2	1.75	0.8	1.54	10	10	83	132	0.41	13.99	16	29	28	52	10	9	5	38	3	24	6	15	1	0	0	0	1	0	1	18	21	24	19	36	53	41	38	45	31	20
314	24	Low	2	3	0.65	1.19	10	10	70	125	0.39	10.18	20	43	40	55	15	10	19	55	5	25	15	21	1	1	0	0	1	0	1	17	13	17	14	15	50	47	39	42	32	29
315	23	High	1	1	0.93	1.21	8	8	83	128	1.58	22.48	16	30	17	21	3	5	4	30	22	26	11	13	2	2	2	3	1	0	3	20	17	11	9	44	22	28	34	37	61	30
316	23	Low	1	2.25	1.42	1.63	8	8	79	128	0.11	17.91	26	42	32	52	5	7	7	37	13	17	9	20	1	1	1	0	2	0	2	20	20	21	14	48	38	42	49	35	54	38
317	27	Low	2	3	0.3	1.41	10	10	65	113	0.84	11.1	35	36	35	23	1	2	2	18	21	27	11	27	1	2	0	0	1	0	2	19	17	19	5	23	52	46	40	56	37	28
318	20	Low	2	2.5	0.47	1.18	8	9	65	112	0.32	8.57	39	48	34	33	4	3	6	37	22	25	17	29	0	0	1	0	1	0	3	13	17	15	7	18	49	44	36	41	31	23
319	23	Low	2	2.25	0.26	1.48	9	10	83	133	0.17	26.66	26	37	35	47	7	6	13	42	22	39	6	13	2	3	0	0	1	0	3	9	24	20	15	53	29	42	41	48	53	30
320	24	Low	2	2.75	0.48	1.08	10	10	63	111	0.09	27.6	24	44	36	57	9	3	10	50	10	19	13	24	2	2	1	1	2	0	2	15	19	19	2	22	49	46	49	50	30	24
321	21	Low	2	2	1.54	2.43	8	8	58	113	1.99	20.35	29	35	35	36	10	6	11	43	9	16	8	19	0	1	1	0	1	0	1	12	17	20	15	44	41	37	41	35	52	33
322	19	Low	2	2.25	1.35	1.54	8	8	56	101	0.64	12.72	30	41	33	53	7	5	5	46	10	23	12	21	1	2	0	0	2	0	2	17	19	24	13	33	44	46	44	50	45	44
323	19	Low	2	2.5	0.94	1.21	8	8	62	111	0.97	23.36	25	32	24	46	1	3	5	26	21	24	11	15	3	3	1	3	2	0	3	16	12	17	15	40	32	45	39	32	48	32
324	22	Low	2	2.25	0.94	1.64	4	6	61	117	0.22	18.09	25	36	31	45	6	6	9	34	11	33	13	20	1	0	0	0	1	0	1	7	15	17	15	33	38	39	36	36	43	43
325	19	Low	2	2.25	1.27	1.56	7	8	69	116	0.19	6.62	24	38	26	27	1	4	2	25	21	27	16	20	1	0	1	0	1	0	1	9	12	17	7	36	49	44	41	37	39	40
326	19	High	1	1.75	0.59	1.46	9	9	71	144	0.76	20.21	25	37	30	50	6	6	8	42	9	29	15	23	1	1	0	3	2	0	2	16	16	17	8	34	40	46	39	39	36	32
327	21	Low	2	2	1.42	1.5	2	8	68	110	0.24	7.94	35	44	40	38	10	4	12	33	2	24	10	23	0	1	1	0	0	0	1	8	16	14	10	35	44	34	39	39	45	40
329	19	Low	1	2.75	0.78	1.36	4	7	77	134	0.09	13.52	36	38	36	37	8	6	4	36	13	26	14	19	1	0	1	0	1	0	1	14	23	18	10	39	42	32	47	38	58
330	21	Low	1	2.75	1.23	1.67	7	8	77	134	0.28	9.71	22	35	23	16	3	6	5	33	2	20	16	21	0	2	1	3	1	0	1	16	18	16	12	23	52	45	43	42	36	34
331	19	Low	1	2.75	0.97	1.45	8	8	82	134	0.08	8.31	19	38	23	38	8	5	8	31	9	34	14	22	0	2	0	1	1	0	3	14	14	12	10	26	40	35	40	41	46	44
332	18	Low	1	3.25	0.77	1.64	10	10	79	135	2.41	9.13	34	42	34	46	8	7	13	54	5	31	11	14	2	1	1	0	1	0	2	15	13	14	12	44	33	47	35	43	46	36
333	23	Low	1	1.75	0.83	1.14	8	8	74	126	0.54	22.81	29	38	28	40	8	4	6	35	13	32	12	17	0	0	0	0	1	0	3	19	16	20	13	38	31	39	31	46	54	25
334	18	Low	1	2.75	1.16	1.81	6	6	66	120	0.09	7.54	28	43	29	27	7	2	2	32	4	20	17	25	0	1	1	0	1	0	0	18	21	20	6	21	42	45	39	43	28	35
335	19	Low	2	3.25	1.25	0.9	5	6	76	129	0.45	6.65	26	38	34	39	9	7	6	34	2	27	12	19	0	0	0	0	1	0	2	15	12	15	11	40	39	36	40	38	47	26
336	19	Low	2	3	0.7	1.26	10	10	65	105	0.27	8.43	26	48	39	48	10	6	13	29	6	24	9	22	0	0	1	0	1	0	1	12	14	14	16	48	19	45	45	37	47	32
337	23	Low	1	3.5	1.63	2.48	8	9	88	139	0.21	18.54	24	31	19	16	2	0	2	41	13	32	16	15	2	0	1	3	2	0	3	18	17	16	3	37	35	41	49	55	33	28
338	22	Low	2	3	1.17	1.37	9	9	66	125	0.2	13.34	23	37	30	25	2	3	2	37	22	25	15	17	1	0	0	0	1	0	1	12	23	17	5	21	39	46	39	42	32	39
339	19	Low	2	2.75	0.45	1.34	9	9	80	126	0.09	8.42	31	41	39	48	9	4	6	40	15	30	13	24	0	0	0	0	1	0	1	13	18	6	4	24	32	48	40	45	27	42
340	22	Low	2	2	0.16	0.85	8	9	78	126	0.47	28.27	24	37	31	66	16	10	12	45	6	25	11	19	1	1	1	3	1	0	1	9	14	14	11	38	30	43	36	33	41	30
341	19	Low	1	2.75	0.85	1.28	7	7	73	117	1.39	9.34	29	45	38	53	3	8	7	34	11	23	9	16	1	1	0	0	1	0	3	14	20	20	9	37	40	41	28	43	46	41
342	20	High	1	2	1.17	1.37	9	9	72	142	0.28	9.09	38	48	38	77	14	12	22	49	10	33	7	9	3	2	1	0	2	0	3	10	17	21	19	55	30	35	35	42	68	32
343	21	Low	1	2.5	0.6	2.02	6	8	87	129	0.53	11.97	21	32	31	53	10	6	5	39	5	26	13	24	0	0	1	3	1	0	3	13	16	13	11	43	29	37	38	42	50	38
344	18	Low	2	2	0.29	2.48	8	9	69	113	0.19	15.95	22	36	26	40	3	6	4	30	10	27	14	22	0	0	1	0	1	0	1	14	14	17	6	27	56	44	41	48	27	33
345	21	Low	2	2.75	1.11	1.35	9	9	58	94	0.25	12.38	16	39	29	56	6	4	13	37	1	22	11	27	0	1	0	0	1	0	1	15	17	15	8	21	35	42	31	37	46	35
346	23	High	2	1.75	0.42	1.29	8	9	73	121	0.25	13.83	37	49	41	62	1	2	1	31	19	19	13	14	1	1	0	1	2	0	2	13	8	18	8	24	40	49	31	44	34	41
347	23	High	2	2.25	0.74	0.92	7	10	92	138	2.48	16.99	38	46	40	20	2	3	1	10	8	28	15	24	1	1	0	0	1	0	1	11	18	14	8	23	43	46	30	47	35	41
348	20	Low	2	2.5	0.33	1.38	9	9	67	118	0.27	14.07	22	39	36	30	8	8	4	23	10	17	12	23	1	0	0	0	1	0	1	8	16	16	9	26	54	42	39	36	38	46
349	21	Low	2	2	1.27	1.4	10	10	69	116	0.87	7.19	29	39	32	34	4	5	7	37	3	27	14	24	2	1	1	0	0	0	2	15	20	20	13	33	49	48	45	36	38	30
350	19	Low	2	3	0.21	1.07	9	9	74	124	0.13	23.3	22	42	23	54	12	8	10	29	0	24	10	21	1	2	2	2	2	0	3	12	18	14	15	49	35	22	41	32	48	26
351	18	Low	2	3.75	1.5	2.48	6	6	79	134	0.37		23	36	36	59	11	9	10	51	24	26	13	25	0	0	0	0	1	0	1	6	10	15	5	32	37	45	24	41	46	48
352	20	Low	2	2.75	0.94	2.48	7	10	67	109	1.89	7.84	27	43	36	46	3	5	7	20	7	26	7	20	0	1	1	0	1	0	2	3	11	10	15	31	43	32	35	44	45	47
353	21	Low	2	2	1.13	1.35	9	9	104	167	0.57	5.14	23	41	28	46	2	4	7	30	8	32	13	18	0	0	0	0	1	0	2	7	17	15	7	25	39	47	37	39	40	31
354	19	High	2	2.5	1	2.48	5	10	73	122	0.48	8.09	25	38	27	40	3	7	8	37	1	17	16	29	1	1	0	0	1	0	2	3	15	20	2	20	43	50	40	38	37	38
355	20	High	1	2	0.79	1.18	5	7	85	148	0.12	27.44	25	40	36	63	9	8	10	39	3	30	11	19	1	1	0	0	1	0	1	15	15	18	10	31	30	38	36	39	48	22
356	20	Low	1	2.25	0.47	0.93	8	9	80	132	0.49	8.4	27	32	11	44	13	3	6	50	22	27	12	25	2	1	1	3	0	0	2	12	15	12	8	31	46	38	46	44	32	37
357	21	Low	1	2.75	0.97	1.39	7	9	89	137	0.17	23.55	20	35	30	43	6	4	3	36	6	25	12	21	0	1	0	0	0	0	1	16	16	16	8	21	53	47	36	44	35	28
358	18	High	1	2.25	0.54	1.12	8	9	59	107	0.18	9.35	22	41	28	26	5	2	3	23	8	27	20	19	1	0	0	0	1	0	1	11	9	14	3	30	47	45	38	41	34	25
359	20	High	2	2.75	0.78	0.78	10	10	68	120	0.12	11.65	41	46	42	42	6	4	6	28	10	24	21	20	0	0	1	0	0	0	1	9	8	3	6	25	44	56	31	43	33	55
360	21	High	1	2	0.64	1.02	6	6	97	143	0.33	10.97	17	29	31	57	7	5	7	44	18	33	14	19	1	2	1	1	1	0	3	11	22	20	4	34	39	45	45	38	36	39
361	22	High	1	2.25	1.21	2.48	5	6	82	137	0.63	13.01	25	39	22	36	0	1	0	22	4	21	12	23	1	1	1	0	1	0	2	17	23	19	11	35	43	40	46	35	45	40
362	19	High	1	2	0.4	1.22	7	7	69	117	0.11	15.18	18	35	29	57	2	3	6	29	7	30	13	18	1	1	0	0	1	0	1	6	18	18	16	34	41	41	32	39	47	33
363	26	Low	1	2.75	1.4	1.84	8	10	72	132	0.21	11.7	22	37	22	60	6	6	4	42	13	16	10	24	0	0	1	0	1	0	0	18	24	21	13	39	44	50	40	41	36	32
364	23	Low	1	2	0.95	1.01	8	9	75	131	0.26	9.86	24	37	36	52	11	7	8	39	20	17	11	21	1	1	1	0	2	0	3	15	19	20	12	45	37	42	48	29	55	34
365	20	High	2	2.5	0.77	1.52	10	10	65	116	0.53	10.9	18	39	25	43	6	5	7	35	3	30	12	25	2	2	1	0	1	0	2	15	16	11	9	35	49	43	37	37	37	38
366	32	Low	1	2.75	0.9	1.37	10	10	76	122	0.12		17	40	47	56	14	11	18	62	11	23	8	17	0	1	0	3	1	0	1	18	14	14	16	43	43	39	22	41	39	45
367	19	High	2	2	1.41	1.52	10	10	78	136	0.24	10.37	19	41	32	52	10	6	9	39	11	31	13	17	1	0	2	0	1	0	3	11	22	15	16	49	37	44	37	41	60	35
368	21	High	1	2.5	0.87	1.58	8	8	78	120	0.13	7.34	25	42	35	55	12	10	9	43	13	26	13	19	2	1	1	0	1	0	3	15	17	19	13	40	35	42	28	36	54	31
369	21	Low	2	2	0.68	1.61	8	9	84	134	0.1	4.97	32	39	36	49	4	4	2	39	12	34	14	25	1	1	1	0	1	0	2	10	17	18	8	26	43	43	37	45	37	32
370	21	Low	2	2	1.27	1.87	9	9	63	96	0.48	8.21	13	31	24	43	8	6	5	33	3	22	15	21	1	2	1	0	1	0	1	16	21	21	10	29	45	41	49	45	45	39
371	20	High	2	1.75	1.56	1.78	10	10	61	103	0.39	10.23	26	39	35	46	7	3	7	38	2	19	10	19	1	1	1	0	1	0	1	16	19	22	13	29	52	46	41	43	34	40
372	18	High	2	1.75	0.76	1.78	5	5	86	126	0.11	9.48	22	34	26	31	7	5	5	39	6	33	11	25	0	1	1	0	1	0	1	17	16	18	10	28	37	48	37	51	37	36
373	21	Low	1	3.5	1.57	2	5	6	55	135	2.35	6.54	22	33	23	50	10	10	11	38	13	22	7	14	1	0	2	3	1	0	2	7	16	14	13	33	38	36	38	49	49	38
374	22	Low	1	2.5	1.1	2.48	7	7	74	116	0.09	4.94	18	36	20	34	4	4	5	37	7	30	16	21	1	0	1	0	1	0	2	11	13	18	7	23	44	43	34	39	41	31
375	22	Low	1	3.5	0.39	1.59	10	10	73	127	1.03	9.81	14	23	22	31	6	1	0	31	3	20	13	26	1	0	1	0	1	0	1	12	16	16	11	22	52	44	40	45	28	27
376	22	Low	1	3.75	0.81	1.27	7	7	83	135	0.2	13.42	10	26	17	23	4	2	0	35	10	31	15	27	1	0	1	0	1	0	2	12	17	15	10	24	46	41	40	49	32	29
377	21	High	2	1.75	1	1	7	8	68	121	0.71	18.98	27	42	37	62	6	6	14	47	11	23	14	24	1	3	1	0	2	0	2	16	15	21	13	29	47	41	46	42	37	39
378	19	High	2	2	0.48	0.92	6	6	84	130	0.12	7.06	18	31	23	46	8	6	13	25	24	31	14	20	1	0	1	0	1	0	1	9	16	14	3	27	42	30	36	41	41	28
379	20	Low	2	3.75	1.41	2.48	7	8	73	110	1.39	7.1	13	38	22	15	2	1	3	33	13	30	18	19	0	0	0	0	1	0	1	10	15	13	4	25	49	45	43	53	28	32
381	21	High	2	1.75	0.86	2.2	8	8	75	119	0.15	8.14	30	31	35	48	7	6	11	36	17	30	12	13	1	0	1	0	1	0	1	11	19	15	10	45	24	40	48	41	47	32
382	20	Low	2	2.5	1.06	1.36	7	8	60	124	0.11	7.42	27	35	35	58	9	6	6	39	12	25	8	10	1	1	1	0	2	0	3	10	10	15	9	49	37	38	38	40	60	46
383	19	High	2	1.75	1.11	1.98	8	9	70	120	0.54	12.25	22	38	34	58	12	8	18	42	5	19	10	20	0	0	2	2	1	0	2	8	22	19	10	40	38	33	37	36	55	48
384	20	High	2	1.75	0.01	0.88	10	10	67	113	0.37	16.77	24	41	29	27	9	5	5	32	12	17	14	27	0	0	1	0	1	0	1	15	21	24	17	33	49	44	47	39	44	24
385	25	High	1	1.75	0.42	1.11	10	10	78	138	0.18	13.39	21	37	23	46	9	7	10	50	17	33	9	14	2	2	1	1	2	0	3	16	15	23	17	49	22	31	53	42	63	28
386	20	Low	2	2.75	0.28	1.18	7	7	63	121	0.18	22.03	30	42	32	54	11	6	13	33	2	34	14	20	2	3	0	1	0	0	3	10	12	15	11	37	35	41	34	41	42	49
387	24	Low	1	3	1.96	2.3	6	9	80	121	0.64	8.99	23	35	29	16	2	4	3	25	7	22	12	24	0	1	0	0	1	0	0	9	22	17	1	29	50	52	42	45	37	24
388	19	High	2	1.75	0.26	1.52	8	9	69	115	0.17	5.53	24	37	24	58	6	7	10	35	13	30	10	9	1	2	0	0	1	0	1	15	17	16	11	43	33	43	46	36	61	43
389	19	High	2	1.75	0.4	1.32	8	8	67	118	0.17	9.54	16	31	31	30	5	2	3	20	12	32	10	18	1	1	1	0	2	0	3	10	13	13	7	47	25	30	37	37	60	45
390	21	High	1	2.25	0.88	1.39	8	9	66	125	0.12	15.05	34	46	42	49	4	0	4	50	5	24	14	27	1	2	1	0	2	0	1	20	16	21	13	23	57	54	42	39	28	30
391	19	High	2	2	0.88	1.76	6	9	68	108	0.17	26.28	25	39	38	66	11	7	9	40	2	28	12	25	1	0	1	0	1	0	2	14	20	17	13	39	48	42	41	45	47	27
392	21	High	1	2.25	1.16	1.48	5	5	95	155	0.19	14.74	19	33	26	56	12	9	7	42	4	27	12	20	1	2	1	1	1	0	1	14	17	20	11	38	49	36	36	46	37	36
393	19	High	2	1.75	1.4	1.88	8	9	76	123	0.1	6.86	22	37	25	16	0	4	2	43	7	23	14	24	1	2	1	0	1	0	2	15	18	11	4	35	42	40	41	35	42	32
394	22	Low	2	2.25	1.09	1.55	7	8	66	111	0.44	21.42	20	36	36	30	1	1	2	19	15	27	9	19	1	1	1	0	1	0	1	10	20	14	11	36	36	32	39	45	41	31
395	22	High	2	2	0.79	1.66	10	10	78	128	0.12	9	31	37	27	49	6	4	4	34	6	25	10	23	1	1	1	0	1	0	2	14	20	19	8	24	46	46	32	49	37	30
396	23	Low	2	3	1.47	1.68	6	8	73	125	0.32	16.76	25	33	29	42	5	5	7	38	0	32	13	19	1	1	1	0	1	0	1	15	10	13	12	28	45	33	31	31	41	30
397	20	Low	2	4	0.81	1.48	8	9	72	124	0.1	11.43	22	34	29	34	5	4	6	30	1	32	19	29	1	0	1	0	2	0	1	17	8	23	4	22	52	49	37	50	30	32
398	20	High	2	2.5	0.93	2.48	8	9	63	100	0.09	13.84	24	41	36	25	6	2	8	34	7	25	19	25	1	1	3	3	1	0	2	18	12	15	6	36	46	29	41	30	45	26
399	18	Low	2	2.5	0.99	1.74	9	10	74	123	0.1	11.31	13	33	28	23	5	4	4	22	3	34	12	19	0	1	1	0	1	0	1	15	19	16	11	40	33	36	40	45	46	39
400	22	High	2	2.25	1.43	1.57	8	9	84	132	0.14	15.21	23	35	26	59	6	5	6	35	12	28	15	24	1	0	1	0	1	0	1	11	17	17	9	25	45	47	40	44	28	39
401	23	Low	2	2.75	0.48	0.83	7	8	69	112	0.12	9.58	20	35	22	26	5	3	3	41	0	24	17	21	1	0	0	0	1	0	1	17	17	14	7	25	41	54	50	41	26	36
402	21	High	2	2.5	0.19	0.59	7	7	75	125	0.1	15.52	31	43	41	63	1	3	7	34	4	18	17	20	1	2	1	0	1	0	1	11	15	11	8	24	32	41	36	29	38	26
403	18	High	1	2	1.25	1.68	6	6	83	142	0.43	14.96	30	46	37	33	5	8	11	41	19	19	13	25	0	0	0	0	0	0	0	20	24	20	11	24	40	40	24	47	27	22
404	23	High	2	2	0.62	0.72	5	10	73	134	0.12	31.54	28	31	46	68	12	9	16	45	12	26	14	24	1	1	0	0	1	0	2	11	21	21	15	39	39	43	44	44	45	40
405	26	Low	2	2.5	0.82	1.24	10	10	72	121	0.51	12.58	30	38	35	47	7	5	14	34	9	28	17	23	0	1	0	0	1	0	1	11	12	10	10	24	46	47	34	35	39	32
406	20	High	1	2	0.6	1.25	8	9	75	127	0.15	12.41	15	37	23	22	8	3	3	13	6	32	15	25	1	2	1	0	1	0	1	12	17	19	9	25	48	38	46	35	37	29
407	19	High	2	2.25	1.02	1.28	6	7	67	117	0.12	19.03	28	34	33	52	6	4	7	40	1	31	14	22	1	1	1	0	1	0	2	12	11	14	9	37	36	44	40	38	48	39
408	23	Low	1	3.25	1.34	1.68	9	9	97	147	0.46	23.61	16	31	22	40	0	2	4	22	14	33	17	15	2	1	1	3	1	0	2	13	16	14	5	31	38	41	36	38	41	35
409	20	Low	1	3	1.41	2.4	6	7	87	143	0.14	10.36	20	33	24	35	7	5	6	36	14	26	13	23	1	3	2	1	1	0	3	14	16	13	9	28	35	35	36	39	46	33
410	21	Low	2	2.25	1.06	2.37	5	6	81	123	0.54	9.24	25	46	38	41	10	4	10	32	0	31	13	19	1	0	1	0	1	0	1	9	19	17	10	34	40	44	33	42	37	29
411	21	High	2	2.75	0.92	1.6	7	9	77	124	0.1	12.78	22	39	32	39	8	4	6	37	6	21	14	26	1	1	1	0	1	0	1	13	24	10	9	23	53	52	47	43	30	25
412	21	Low	2	2	0.9	1.39	10	10	71	114	0.23	8.56	32	46	40	43	14	7	3	46	18	15	6	27	1	1	0	0	1	1	2	11	16	17	8	24	58	44	42	37	37	33
413	21	Low	2	2	1.21	1.57	3	4	84	125	0.13	7.23	26	38	22	48	10	8	15	37	4	32	9	16	1	3	1	0	1	0	0	13	14	15	14	51	41	39	46	45	52	21
414	19	High	2	2.5	0.43	1.34	9	9	71	139	0.16	13.61	28	45	41	40	5	4	5	40	6	23	15	26	0	0	1	0	1	0	1	20	24	16	5	21	39	49	46	44	25	31
415	22	Low	1	3.5	0.74	1.73	7	8	80	130	0.12	12.41	15	35	27	30	9	4	7	50	9	21	12	21	1	1	1	0	1	0	1	14	23	20	9	31	37	43	52	44	42	37
416	19	High	1	2.5	0.93	1.5	9	10	72	142	0.08	10.86	25	34	32	54	9	4	12	29	27	25	9	15	1	1	1	0	1	0	3	14	19	17	13	45	33	39	34	41	52	37
417	23	High	2	2.5	0.85	1.31	5	8	68	104	0.08	13.73	19	40	33	38	7	4	4	31	10	25	13	25	0	2	0	2	1	0	1	15	15	18	7	29	46	45	36	45	35	32
418	17	High	2	2	0.71	1.52	9	10	68	117	0.27	20.54	27	40	34	55	15	8	16	40	13	31	12	23	0	2	1	0	1	0	2	8	10	13	16	35	51	38	35	42	51	36
419	22	Low	2	2	0.73	1.33	6	6	66	103	0.11	16.39	10	26	14	30	8	4	5	33	6	25	11	15	1	0	1	3	0	0	0	11	21	22	16	45	40	41	42	34	52	20
420	22	Low	1	3	1.68	1.93	1	2	73	124	0.63	9.57	17	33	25	11	4	1	5	8	4	23	15	17	3	3	1	0	1	0	3	7	8	15	5	39	28	42	33	34	45	48
421	20	Low	1	3.25	0.94	1.28	6	6	85	130	0.75		20	41	26	41	3	3	7	27	10	24	10	17	1	0	1	1	1	0	2	11	11	13	14	40	39	43	37	34	51	52
422	21	High	1	2	1.44	2.23	2	4	76	144	0.95	9.3	20	31	27	32	8	5	7	28	14	32	16	25	0	0	1	1	1	0	1	16	19	22	12	22	46	50	47	49	35	29
423	26	High	2	1.75	0.54	1.2	8	9	78	121	0.21	11.6	23	38	31	42	6	7	9	37	5	34	12	19	1	0	1	0	1	0	2	9	13	19	12	36	35	43	28	44	48	40
424	18	High	2	3	0.98	1.48	5	8	70	119	0.36	18.7	18	34	26	52	7	4	9	36	5	19	15	26	1	0	1	0	1	0	1	12	20	21	8	19	46	53	35	37	33	36
425	20	Low	2	2.5	0.98	0.98	8	9	69	126	0.58	13	20	39	28	36	1	0	7	43	12	17	6	19	1	2	2	2	1	0	2	15	23	21	15	35	46	51	33	35	38	44
426	19	Low	2	2.25	1	1.42	8	10	79	133	0.58		26	43	36	70	13	9	8	46	18	32	8	12	1	1	1	0	1	0	2	13	19	23	17	48	31	37	35	40	57	43
427	19	High	2	2.25	0.78	1.23	9	9	57	107	0.11		41	47	38	64	12	3	3	43	16	19	10	23	0	0	1	0	0	0	0	16	13	19	14	28	53	41	28	34	41	42
429	18	High	2	2.5	1.21	2.03	7	9	70	115	1.08	10.3	26	46	34	56	13	8	10	30	29	35	12	22	1	0	0	0	1	0	2	11	16	19	13	41	37	36	38	41	53	39
430	19	High	1	2.25	0.5	2.48	8	8	84	144	0.18	5.7	36	37	27	69	6	3	9	47	3	25	6	22	2	1	2	1	1	0	3	12	11	13	7	53	31	45	44	34	54	24
431	19	High	1	2.75	1.17	1.22	8	8	62	121	0.43	7.4	28	45	36	52	11	9	15	34	4	19	8	13	0	0	1	3	0	0	2	9	18	20	7	43	29	31	41	35	55	23
432	19	High	2	2.5	0.84	1.28	7	9	79	123	0.37	13.3	24	37	33	45	11	6	4	45	14	31	13	18	0	0	0	0	0	0	1	17	19	20	10	28	49	48	44	46	41	41
433	23	High	1	2.25	1.17	1.46	8	10	82	153	0.58	7.1	27	37	34	58	9	7	10	47	13	23	13	20	1	1	1	1	1	0	2	14	19	18	15	47	45	38	37	37	56	48
434	19	Low	1	3.75	1.49	1.69	4	6	75	130	0.14	7.8	19	34	27	30	5	2	5	29	1	27	13	24	0	0	1	0	1	0	2	10	21	22	13	34	41	39	38	34	33	23
435	18	High	1	2.75	1.08	1.41	7	10	72	110	0.1		18	29	22	48	8	6	10	37	7	37	18	20	0	0	1	0	0	0	1	14	10	12	11	32	34	37	40	40	48	41
436	19	Low	1	2.75	0.85	1.41	10	10	81	128	0.17	4.1	26	40	32	34	4	1	3	22	6	33	14	13	1	0	1	0	1	0	1	12	15	12	14	37	29	27	39	47	56	51
437	20	Low	1	3	1.34	1.64	8	8	85	139	0.28		18	30	27	20	3	6	5	29	9	16	11	20	0	0	1	0	1	0	0	12	3	20	5	31	47	43	41	39	33	44
438	19	Low	1	2.75	1.19	1.72	5	6	81	129	0.22	9.5	19	38	29	27	6	2	1	35	1	19	15	25	0	0	1	0	1	0	2	18	23	20	5	29	57	47	42	47	33	30
439	21	High	2	2.5	0.85	1.26	8	8	78	123	0.17	8.1	16	35	27	52	8	3	6	27	25	15	12	24	1	1	0	0	1	0	0	13	18	18	10	25	49	48	41	43	24	34
440	19	High	1	2	1.04	2.48	8	8	64	116	0.11	4.4	16	37	27	25	8	5	3	18	15	24	15	22	0	0	1	0	1	0	2	9	9	14	9	37	39	26	31	39	44	35
441	20	Low	1	3.25	0.82	1.66	3	5	72	131	1.27		11	19	13	6	2	0	0	14	12	26	15	23	1	1	1	0	1	0	2	12	5	13	8	27	41	44	38	39	36	40
442	24	High	2	2.25	0.3	0.78	9	10	79	132	0.09		20	43	32	57	11	8	10	47	2	22	9	19	1	2	0	0	1	0	1	12	14	22	14	30	39	50	31	48	36	34
443	21	High	2	2.25	0.76	1.3	8	9	72	114	0.12	9.5	35	44	44	38	5	6	10	32	5	27	15	18	2	2	1	2	1	0	3	12	14	13	12	39	31	35	44	42	48	41
444	20	High	2	2.5	0.3	1	10	10	75	125	0.7	9	26	47	47	36	0	2	0	37	6	28	18	22	2	2	1	1	2	0	1	12	16	23	4	31	43	47	36	43	41	31
445	19	High	1	2.25	1.2	1.48	6	10	70	122	0.1	19.2	34	43	34	61	9	7	13	41	16	27	10	21	1	2	1	0	1	0	3	9	20	20	11	40	37	38	36	37	57	39
446	19	High	2	2	0.95	1.23	7	9	84	150	1.6	20.9	27	43	35	48	5	3	3	35	11	31	13	25	1	0	1	0	0	0	1	13	19	10	13	28	46	47	42	39	40	36
447	18	Low	1	2.75	0.95	1.57	7	8	74	151	0.39	15.3	24	42	31	49	6	7	8	35	9	29	12	21	1	2	1	0	1	0	0	12	20	13	10	31	34	44	45	41	40	37
448	19	High	1	2.25	0.7	1.32	6	8	77	133	0.5	9.7	36	34	38	58	9	7	12	33	21	27	11	23	1	1	0	0	1	0	2	9	20	16	7	27	42	42	44	36	40	32
449	23	High	1	1.75	1.57	2.48	6	6	74	147	0.09	20.6	24	37	23	38	10	5	8	35	22	26	12	17	1	2	1	1	1	0	2	9	15	21	8	31	45	39	26	47	48	32
450	20	Low	1	2	0.7	1.43	10	10	96	131	0.11	12	17	22	23	38	4	4	7	31	12	27	15	22	2	3	1	0	1	0	2	8	11	14	12	36	34	38	39	39	45	47
451	24	Low	1	2.75	0.85	1.48	7	9	70	122	0.09	10.2	16	29	25	49	8	5	7	42	9	28	13	21	1	3	0	1	1	0	2	12	17	19	8	29	39	44	29	37	39	32
452	21	Low	1	3	0.9	1.53	6	9	83	143	0.15	14	24	37	33	33	2	3	5	31	3	31	11	17	1	1	1	0	1	0	2	14	15	16	11	35	30	44	41	47	46	38
453	18	Low	1	2.75	1.6	2.48	2	6	72	139	0.32	9.2	12	29	25	31	8	5	9	36	15	28	14	18	2	1	1	0	1	0	2	11	10	15	9	42	32	40	37	39	44	40
454	24	High	2	2.5	0.73	1.36	10	10	55	95	0.09	5.6	33	37	40	36	7	4	8	27	12	29	8	18	1	0	1	1	1	0	2	14	14	21	17	47	48	31	35	47	54	26
455	21	High	2	2	0.16	1.02	9	10	70	116	0.76	23.7	28	43	33	57	9	7	8	41	11	31	15	19	2	2	1	0	1	0	1	13	19	19	12	39	35	46	37	49	49	41
456	24	High	2	2	0.06	0.93	10	10	56	116	0.29	7.4	36	46	36	61	10	3	8	47	16	28	14	23	0	3	0	1	1	0	2	17	24	20	8	31	42	44	42	43	38	30
457	25	Low	2	2.25	0.36	0.88	6	9	66	116	0.08	10.3	16	18	21	50	11	8	8	39	7	24	11	12	2	2	1	1	2	0	2	12	12	22	14	40	34	42	32	37	64	38
458	20	Low	1	3	0.76	1.37	6	6	71	122	0.11	14.7	20	36	30	52	9	7	8	42	1	31	14	20	0	0	1	0	1	0	2	11	14	16	16	46	39	39	36	42	50	45
459	21	High	2	2	0.66	1.2	8	9	80	113	0.45	20.9	22	43	25	56	6	2	8	27	2	28	10	23	1	1	1	0	1	0	1	10	17	21	15	39	32	38	43	44	56	42
460	26	High	2	3	0.23	1.24	7	8	67	108	0.09	6.7	10	29	18	28	7	4	7	24	25	27	12	25	2	0	1	0	1	0	3	9	10	16	5	32	40	41	34	44	43	43
461	20	High	1	2.5	0.99	1.21	8	9	83	125	0.08	6.3	12	26	21	22	6	3	4	31	16	29	15	25	1	1	0	0	1	0	1	17	13	17	10	20	45	44	41	39	32	31
462	25	Low	1	3.5	-1.52	1.45	7	9	81	138	0.58	8.5	29	45	34	45	8	2	5	40	15	22	11	24	0	0	0	0	1	0	1	15	18	15	11	26	40	48	35	42	40	23
463	19	High	2	2	0.73	1.35	7	8	63	100	0.08	13.1	26	43	30	35	5	4	7	39	9	27	14	19	1	0	1	0	0	0	2	15	16	16	9	27	49	45	41	41	41	45
464	20	High	2	2.25	0.3	1.18	8	8	60	109	1.04	6.7	22	37	24	62	14	9	10	37	20	28	7	15	2	2	2	1	2	0	3	13	12	11	18	49	33	29	32	37	62	57
465	16	High	1	2.25	1.25	1.62	9	10	77	128	0.18	1.9	21	29	21	28	12	7	6	43	16	20	11	18	3	2	1	0	1	0	3	7	19	19	10	47	37	42	37	40	63	36
466	20	Low	1	2.5	0.8	1.37	7	9	77	122	0.08	8.7	26	32	29	29	8	3	5	26	5	32	13	18	1	1	0	0	1	0	2	13	18	22	10	33	43	45	44	40	47	26
467	20	High	1	1.75	0.64	1.07	9	9	66	134	0.12	9.8	21	34	24	7	0	2	0	34	9	21	15	23	1	1	1	0	1	0	2	8	18	10	6	28	47	42	49	42	36	24
468	22	Low	1	1.75	1.23	1.47	6	7	64	114	0.08	17.5	26	43	41	46	4	4	10	29	12	26	12	24	2	2	1	0	2	0	3	14	21	14	14	37	34	34	49	39	50	36
469	21	High	2	1.75	0.59	0.66	5	5	73	120	0.11		26	38	40	32	6	4	9	35	5	26	10	19	1	1	1	0	2	0	2	15	19	15	14	39	39	44	34	35	57	39
470	21	Low	2	2.5	0.68	1.4	8	8	75	120	0.1	6	28	39	34	41	8	4	8	28	9	31	15	27	0	0	0	0	0	0	1	14	22	18	11	23	47	45	44	46	30	29
471	21	High	2	2.25	0.29	1.02	8	8	70	130	0.08	6.3	26	42	26	45	6	5	6	37	3	19	6	26	2	1	1	0	1	0	2	14	18	16	16	36	54	43	41	39	43	40
472	20	Low	1	3.5	1.19	1.43	0	6	80	119	0.25		26	25	20	16	8	2	0	26	13	23	16	23	2	1	1	0	1	0	2	10	9	12	5	32	40	46	34	38	36	30
473	20	Low	2	2.75	1.15	1.53	7	7	69	113	0.17	18	21	26	24	24	2	3	2	27	18	26	15	26	0	0	1	0	0	0	1	14	15	16	0	26	48	43	32	45	36	30
474	23	High	2	2	1.02	1.05	9	9	62	109	0.11	1.5	28	35	39	44	10	4	10	42	2	34	16	15	1	1	1	0	1	0	2	14	16	16	11	38	41	40	35	40	41	39
475	20	Low	1	2.5	0.67	0.83	3	3	75	121	0.14		12	26	14	0	4	1	2	4	1	17	10	20	3	3	0	2	1	0	1	12	18	21	5	22	39	46	43	40	34	40
476	21	Low	1	2.25	0.74	1.19	10	10	82	131	0.12	20.9	22	34	29	52	5	5	12	36	3	26	9	20	1	1	1	0	1	0	2	16	15	18	9	37	41	38	28	39	48	37
477	21	Low	2	2.5	0.86	1.31	4	7	79	119	0.08	2.3	22	37	34	62	12	8	7	45	6	23	8	19	2	0	1	0	1	0	3	9	22	19	13	43	30	44	38	41	51	32
478	21	Low	1	2.5	1.12	1.65	8	8	66	103	0.16	9	18	26	21	44	6	2	6	35	8	28	15	20	1	2	1	0	1	0	1	14	18	18	11	25	40	49	43	39	31	30
479	25	High	2	2.5	0.22	0.95	10	10	66	111	0.09	10.4	21	37	32	29	1	3	0	21	16	26	13	22	0	1	0	0	1	0	0	15	16	20	15	25	44	50	35	41	34	24
480	19	High	1	2.5	0.78	1.33	8	9	72	126	0.1	5.1	30	40	32	48	13	8	11	42	11	26	16	21	0	0	1	0	1	0	0	17	16	18	8	29	37	39	32	46	36	27
481	19	High	1	2.5	1.34	2.48	6	7	75	127	0.1	11.9	15	33	17	25	3	2	1	25	23	29	17	22	1	0	1	0	1	0	1	15	21	16	9	27	46	46	42	47	38	31
482	22	Low	2	2.5	0.55	1.51	7	8	102	153	0.27	24.9	30	43	35	12	2	1	0	31	1	29	11	18	1	1	1	0	1	0	2	11	24	16	14	32	38	42	42	47	36	30
483	20	Low	2	3	0.97	1.18	8	9	70	120	0.1	11.6	33	40	35	54	11	7	10	37	19	26	15	20	1	0	1	0	1	0	3	14	14	16	7	39	32	33	35	39	53	45
484	19	Low	2	2.75	0.72	1.03	6	6	79	133	0.33	7.9	24	39	31	45	8	4	7	38	9	29	16	23	1	1	1	0	1	0	1	13	15	14	12	29	42	36	36	46	44
485	20	Low	2	3	0.69	1.82	5	8	60	92	0.1	6	33	38	42	43	8	6	10	23	18	35	12	19	1	1	1	1	2	0	2	10	15	16	13	47	30	26	33	38	54	58
486	28	High	2	2.75	0.92	0.96	8	8	70	113	0.17	4	26	38	21	34	0	1	0	19	12	17	9	23	0	0	1	0	1	0	0	19	23	23	13	33	41	47	40	45	36	49
487	24	High	2	1.5	0.71	1.07	8	9	69	109	0.08		17	32	26	24	6	3	3	34	17	32	13	18	2	2	1	0	1	0	1	13	12	17	10	41	32	39	36	37	54	38
488	19	High	2	1.75	0.74	0.98	8	9	69	130	0.1		17	40	21	38	6	5	6	29	9	15	13	25	1	1	1	0	1	0	2	15	19	19	12	30	54	46	39	41	38	33
489	21	Low	1	3.25	0.76	1.44	7	9	79	118	0.08	13.4	28	32	38	40	14	9	18	40	16	21	14	19	3	3	0	0	1	0	2	5	19	16	6	43	37	36	43	45	51	33
490	18	Low	1	2.5	1.88	2.48	5	6	76	124	0.1	12.4	19	26	22	26	8	1	5	34	20	28	13	27	1	1	2	2	1	0	2	11	17	15	6	24	44	45	38	37	36	32
491	22	Low	1	1.75	0.73	1.13	7	8	84	133	0.15	3.7	30	39	38	60	12	7	8	43	6	30	11	21	2	0	2	3	1	0	2	15	17	14	15	41	38	42	43	46	44	38
492	20	Low	1	2.25	1.06	1.48	8	10	77	152	0.09	11.8	23	40	38	50	15	12	13	44	7	28	14	16	3	2	1	0	2	0	3	13	13	17	13	41	43	33	44	40	46	48
493	20	Low	1	2	0.7	1.09	10	10	94	164	0.08	9.2	18	36	24	41	8	6	9	34	20	26	6	18	1	1	1	0	1	0	3	10	18	22	15	47	28	36	37	38	49	38
494	20	High	1	2.5	0.82	1.3	8	9	75	127	0.36	4.7	24	29	33	44	7	5	7	38	9	25	10	18	1	1	1	2	1	0	2	8	15	18	5	38	33	27	38	43	48	39
495	18	Low	2	2.5	0.73	0.81	6	7	69	120	0.09	21.3	26	39	35	36	8	3	7	36	2	28	13	19	1	1	1	0	1	0	2	15	19	19	13	35	38	41	43	42	39	37
496	26	High	2	1.75	0.51	1.17	7	10	63	107	0.12	23.4	31	39	37	48	0	1	9	32	10	33	14	21	2	2	0	3	1	0	1	13	16	16	10	22	46	44	39	39	46	39
497	19	High	2	2.75	0.02	0.56	6	7	72	136	0.29	5.7	24	44	38	80	13	10	22	48	25	19	6	13	0	0	2	3	1	0	3	14	22	22	16	44	46	33	36	43	48	53
498	21	High	1	2.25	0.66	1.39	8	9	71	117	0.1	2.5	25	34	28	46	13	8	12	41	5	24	15	22	1	1	1	0	1	0	1	15	19	15	9	34	30	38	46	40	40	29
499	22	Low	2	2.25	0.54	0.89	9	10	63	101	0.11	17.4	17	39	33	53	9	6	4	49	1	28	18	29	1	1	0	0	1	0	1	14	16	17	10	24	57	53	49	51	31	23
500	20	Low	2	2	0.44	1.33	9	9	65	107	0.08	17.8	22	39	27	49	12	4	10	38	14	24	9	21	1	1	1	0	1	0	2	11	19	18	10	26	45	39	34	43	40	29
501	19	Low	1	1.75	1.14	1.91	7	7	71	122	0.11	16.8	19	27	49	64	9	9	13	48	4	27	6	11	2	3	1	0	2	0	3	10	8	20	15	54	37	28	36	36	61	41
502	24	Low	2	3.5	1.07	1.53	6	6	62	112	0.12	3.8	33	46	35	74	12	9	14	50	0	27	13	25	0	0	1	0	1	0	2	14	22	20	14	35	34	50	40	45	41	24
503	23	High	2	1.75	0.93	0.95	8	8	71	114	0.12	2.6	29	47	47	48	8	10	3	14	7	24	12	25	1	1	1	0	1	0	2	7	17	17	11	32	42	43	41	42	37	26
504	21	Low	2	2.25	0.36	1.1	8	8	71	111	0.14	12.1	16	28	21	38	5	3	2	35	13	20	21	21	1	1	1	1	1	0	1	12	18	0	10	21	41	53	35	35	32	31
505	19	High	2	2	0.69	1.27	7	8	70	107	0.18	6.8	16	28	23	34	3	2	1	32	4	25	15	22	1	0	1	0	1	0	3	16	22	22	6	28	49	53	43	42	35	34
506	19	Low	2	2.75	0.91	1.95	8	8	67	113	0.48	7.7	23	38	30	59	3	1	4	25	8	28	15	27	0	0	1	0	1	0	1	17	19	19	10	19	44	48	43	49	32	35
507	20	High	2	1.75	0.67	1	8	8	69	114	0.08	19.6	26	37	38	53	9	6	9	37	3	29	13	27	1	2	1	3	1	0	3	10	10	16	13	28	42	39	29	49	42	49
508	19	Low	1	2	0.77	2.43	9	9	71	131	1.06	17.4	20	30	24	42	8	5	9	39	19	30	11	13	1	0	0	0	1	0	2	12	16	16	12	36	30	38	32	38	42	26
509	25	Low	1	2	0.86	1.24	8	10	87	131	0.08		33	34	36	17	8	12	5	68	16	23	14	22	2	2	0	0	2	0	3	20	23	21	7	28	53	56	53	36	31	24
510		High																			11
511	19	Low	1	1.75	0.5	1.33	5	8	88	163	0.1	18.8	22	36	29	43	10	6	4	37	3	24	13	27	0	0	0	0	1	0	1	12	17	20	9	29	37	48	46	42	39	38
512	20	High	2	2.5	0.62	1.1	7	9	64	113	0.08	7.2	23	42	25	47	5	4	8	32	11	30	15	23	1	0	1	2	1	0	1	8	17	16	9	27	45	43	36	37	28	47
513	19	High	1	1.75	0.38	1.47	9	10	71	132	0.17	5.2	16	32	17	41	9	5	4	36	6	26	11	22	2	0	1	0	1	0	2	14	21	13	8	34	40	35	55	33	45	38
514	18	Low	1	2.5	0.8	1.14	8	8	71	115	0.15	5	23	43	28	38	3	4	6	36	1	31	12	24	1	1	1	0	2	0	2	12	19	21	8	30	41	39	36	42	40	40
515	23	Low	2	2.5	-0.24	0.69	7	7	69	109	0.11	20.7	21	25	28	59	2	4	9	43	9	24	18	18	1	1	1	0	1	0	2	11	14	10	7	32	38	37	41	37	43	37
516	19	Low	1	3	1.09	1.62	7	9	80	121	0.08	3.6	23	39	29	10	0	1	0	48	0	23	13	19	0	1	1	0	0	0	2	15	13	20	12	18	56	51	41	40	27	22
517	22	Low	2	2.5	1.07	1.51	6	8	73	120	0.09	7.9	32	34	38	49	9	6	9	39	23	29	12	17	0	1	1	3	1	0	1	12	15	19	13	38	47	37	36	41	51	38
518	19	Low	2	2.75	0.79	1.25	8	9	81	126	0.19	9.8	23	35	30	56	9	5	10	35	20	27	9	22	0	1	1	0	1	0	1	13	17	19	17	34	32	48	44	44	39	29
519	19	High	2	2	0.62	0.91	9	9	64	104	0.09	3.2	31	47	35	43	9	4	8	38	2	17	15	28	0	1	1	0	1	0	0	13	19	22	9	23	51	45	37	47	29	40
520	25	Low	2	2.5	1.32	2.48	4	5	84	126	0.09	9	24	32	25	15	2	0	3	21	10	26	17	20	3	3	2	3	3	0	3	12	20	16	6	36	36	33	48	42	40	40
521	22	Low	1	2.5	0.51	1.53	9	9	69	132	0.11	10.8	12	24	13	5	2	2	0	26		22	24	30	0	0	0	0	1	0	0	20	15	15	0	12	56	60	46	56	23	20
522	23	Low	2	2.25	0.51	1.27	8	8	79	119	0.1	10.8	28	41	29	44	2	3	8	36		26	11	20	1	1	0	0	2	1	3	15	5	18	20	39	29	38	46	35	52	43
523	21	Low	1	2.5	0.24	1.46	8	8	92	151	0.24	17.1	23	36	20	50	9	6	5	36		30	12	21	2	0	1	0	1	0	3	11	17	15	12	34	38	34	39	42	49	31
524	25	Low	2	2	0.75	1.06	5	7	95	147	0.08	12.5	18	44	29	55	11	6	5	39		25	10	27	0	0	1	0	2	0	1	19	22	19	8	22	47	46	35	45	35	49
525	23	Low	1	2.5	0.51	1.1	8	10	77	121	0.24	15.3	28	35	33	50	11	5	12	53		23	18	24	2	2	2	1	2	0	1	18	19	22	11	16	44	45	45	44	38	59
