# Supplementary material for: A Replicable and Generalizable Neuroimaging‐Based Indicator of Pain Sensitivity Across Individuals
Source: Adv Sci (Weinh). 2025 Sep 5;12(44):e03373. doi: 10.1002/advs.202503373 (PMC12667548; doi:10.1002/advs.202503373)
Supplement: Supplementary file 4 — Supporting Information [file ADVS-12-e03373-s002.csv]

indx_sorted	region	aal_indx	r2_after_lesion	r2_decrease
1	Lingual_L	5021	0.220622819	0.021068213
2	Cerebelum_6_L	9041	0.222030759	0.019660273
3	Lingual_R	5022	0.223832605	0.017858427
4	Supp_Motor_Area_R	2402	0.225197467	0.016493565
5	Frontal_Inf_Tri_L	2311	0.227745243	0.013945789
6	Frontal_Mid_L	2201	0.229484074	0.012206957
7	Temporal_Mid_R	8202	0.231386068	0.010304963
8	Cerebelum_Crus2_L	9011	0.231816233	0.009874798
9	Cerebelum_4_5_L	9031	0.232194724	0.009496307
10	Cerebelum_Crus1_L	9001	0.232329377	0.009361655
11	Cerebelum_8_L	9061	0.232454187	0.009236844
12	Fusiform_L	5401	0.232622351	0.00906868
13	Postcentral_R	6002	0.232774525	0.008916506
14	Frontal_Mid_R	2202	0.232963426	0.008727606
15	Caudate_R	7002	0.233129325	0.008561706
16	Occipital_Sup_R	5102	0.233198688	0.008492344
17	Temporal_Inf_R	8302	0.233267223	0.008423809
18	Temporal_Sup_R	8112	0.233649194	0.008041838
19	Calcarine_L	5001	0.233719568	0.007971464
20	Frontal_Inf_Oper_L	2301	0.233724705	0.007966327
21	Frontal_Inf_Oper_R	2302	0.233951423	0.007739609
22	Frontal_Sup_Medial_R	2602	0.234033039	0.007657992
23	Insula_R	3002	0.234053984	0.007637047
24	Temporal_Inf_L	8301	0.234250608	0.007440423
25	Precentral_L	2001	0.234500024	0.007191008
26	Fusiform_R	5402	0.234817911	0.006873121
27	SupraMarginal_R	6212	0.234888578	0.006802453
28	Frontal_Mid_Orb_L	2211	0.234915426	0.006775606
29	Frontal_Inf_Tri_R	2312	0.234916616	0.006774415
30	Calcarine_R	5002	0.235124676	0.006566355
31	Postcentral_L	6001	0.235424296	0.006266736
32	Supp_Motor_Area_L	2401	0.23546117	0.006229861
33	Precentral_R	2002	0.235490346	0.006200686
34	Hippocampus_R	4102	0.235505934	0.006185098
35	ParaHippocampal_L	4111	0.235702341	0.00598869
36	Frontal_Sup_Medial_L	2601	0.235782341	0.005908691
37	Angular_R	6222	0.235978898	0.005712134
38	Occipital_Inf_R	5302	0.236006257	0.005684774
39	Occipital_Sup_L	5101	0.236163962	0.00552707
40	Precuneus_R	6302	0.236222824	0.005468207
41	Parietal_Inf_L	6201	0.236302875	0.005388157
42	Cingulum_Post_R	4022	0.236431575	0.005259457
43	SupraMarginal_L	6211	0.236434651	0.00525638
44	Thalamus_R	7102	0.236446848	0.005244184
45	Frontal_Inf_Orb_L	2321	0.236583786	0.005107245
46	Cerebelum_7b_L	9051	0.236589549	0.005101483
47	Parietal_Sup_R	6102	0.236647065	0.005043967
48	Cingulum_Ant_R	4002	0.236693026	0.004998006
49	Amygdala_R	4202	0.236835483	0.004855549
50	Rolandic_Oper_R	2332	0.236969753	0.004721279
51	Putamen_R	7012	0.2370066	0.004684432
52	Frontal_Inf_Orb_R	2322	0.237034229	0.004656803
53	Frontal_Sup_L	2101	0.237232367	0.004458665
54	Frontal_Med_Orb_L	2611	0.23737969	0.004311341
55	Caudate_L	7001	0.237700419	0.003990613
56	Cingulum_Mid_R	4012	0.237736783	0.003954249
57	Frontal_Sup_Orb_L	2111	0.237770213	0.003920819
58	Rectus_R	2702	0.238402655	0.003288377
59	Cingulum_Mid_L	4011	0.238423615	0.003267417
60	Putamen_L	7011	0.238580203	0.003110829
61	Cingulum_Ant_L	4001	0.238598282	0.00309275
62	Cuneus_R	5012	0.238616688	0.003074344
63	Olfactory_R	2502	0.238710195	0.002980836
64	Cerebelum_9_L	9071	0.238746095	0.002944936
65	Temporal_Sup_L	8111	0.238788309	0.002902722
66	Temporal_Pole_Sup_R	8122	0.238922711	0.00276832
67	Hippocampus_L	4101	0.238940619	0.002750413
68	Frontal_Med_Orb_R	2612	0.239068586	0.002622446
69	Precuneus_L	6301	0.239101292	0.002589739
70	Occipital_Inf_L	5301	0.239138866	0.002552166
71	Temporal_Mid_L	8201	0.239229804	0.002461227
72	Occipital_Mid_L	5201	0.239344448	0.002346584
73	Temporal_Pole_Mid_R	8212	0.239448347	0.002242685
74	Parietal_Inf_R	6202	0.239621285	0.002069747
75	Rolandic_Oper_L	2331	0.239763665	0.001927366
76	Pallidum_R	7022	0.240087896	0.001603135
77	Angular_L	6221	0.240228187	0.001462844
78	Frontal_Sup_Orb_R	2112	0.240248853	0.001442179
79	Occipital_Mid_R	5202	0.240337531	0.0013535
80	Cerebelum_7b_R	9052	0.240348723	0.001342309
81	Cerebelum_9_R	9072	0.240358044	0.001332988
82	Cingulum_Post_L	4021	0.2403703	0.001320731
83	Temporal_Pole_Sup_L	8121	0.240395468	0.001295563
84	Temporal_Pole_Mid_L	8211	0.240456208	0.001234824
85	Cerebelum_4_5_R	9032	0.240461494	0.001229538
86	Rectus_L	2701	0.240541673	0.001149358
87	Cerebelum_Crus1_R	9002	0.240554734	0.001136297
88	Cerebelum_10_L	9081	0.240574442	0.00111659
89	Heschl_L	8101	0.240611155	0.001079876
90	Vermis_4_5	9120	0.240681795	0.001009237
91	Vermis_7	9140	0.240826642	0.000864389
92	Vermis_10	9170	0.240897026	0.000794005
93	Heschl_R	8102	0.241007133	0.000683898
94	Amygdala_L	4201	0.241058801	0.00063223
95	Thalamus_L	7101	0.241155351	0.000535681
96	Cerebelum_Crus2_R	9012	0.24116814	0.000522892
97	Cerebelum_3_L	9021	0.241409802	0.00028123
98	Vermis_6	9130	0.24142639	0.000264642
99	Pallidum_L	7021	0.24143107	0.000259962
100	Cerebelum_10_R	9082	0.241589385	0.000101646
101	Parietal_Sup_L	6101	0.241734254	-4.32E-05
102	Olfactory_L	2501	0.241822227	-0.000131195
103	Vermis_9	9160	0.241860664	-0.000169633
104	Cerebelum_3_R	9022	0.241869945	-0.000178913
105	Paracentral_Lobule_R	6402	0.241953085	-0.000262054
106	Cerebelum_6_R	9042	0.242389418	-0.000698387
107	Vermis_1_2	9100	0.242446276	-0.000755244
108	Vermis_8	9150	0.242633387	-0.000942356
109	Frontal_Mid_Orb_R	2212	0.242701151	-0.001010119
110	Vermis_3	9110	0.242861928	-0.001170897
111	Cuneus_L	5011	0.242950441	-0.001259409
112	Insula_L	3001	0.243052473	-0.001361442
113	ParaHippocampal_R	4112	0.243475445	-0.001784414
114	Paracentral_Lobule_L	6401	0.244965331	-0.003274299
115	Cerebelum_8_R	9062	0.248116825	-0.006425794
116	Frontal_Sup_R	2102	0.252238983	-0.010547951
